# Supplementary material for: Functional annotation of creeping bentgrass protein sequences based on convolutional neural network
Source: BMC Plant Biol. 2022 May 2;22:227. doi: 10.1186/s12870-022-03607-8 (PMC9063134; doi:10.1186/s12870-022-03607-8)
Supplement: Supplementary file 2 — Additional file 2. [file 12870_2022_3607_MOESM2_ESM.xlsx]

## Sheet: Supplement2-non-annotated
Additional file 2: non-annotated amino acid sequences of creeping bentgrass.
>c74997_g1; len=99 start:1 end:296; minus strand
XVIHVSSAAAPTPCRLRGCGWAKVNVCRELDLPSMELRQARFIAGDXQGGEVSAPWVMVE
DPTLDRVKKLSNVYRGVQETNKVLDQESFPPQDENEVGS
>c58071_g1; len=39 start:1 end:114; minus strand
XVIIWTNKLECNXYLIVKTKAPAKFYKCQFLLMPVARS
>c136400_g2; len=127 start:113 end:490; minus strand
XSAKCKIRSSHSRSVPLNDCRSKRLGGNSAMPSMTWTEASPXITMSVRVSRSTCKVLADG
MSWFGGIIKVLSQAVKPGGGKYNAKAWPMAPPXDEEPDTLGKHNLTGRSCXDVVKLIILH
GGGSE
>c173855_g1; len=23 start:1 end:69; minus strand
ETNIPKRQMATVTLPPHDVDEP
>c236506_g1; len=51 start:1 end:152; minus strand
MVSVKADDEIEQKLVSQAGITAPQFVKFLLKLDVDNIFFXKDFHILANSLS
>c30756_g1; len=71 start:1 end:213; minus strand
QGHNNTRGSFSISTIKGESYEKIFTTIQTNKLQKVTISHCLDAPTKGEQRPNAKLLCVRL
HGDPTKGTHFY
>c158285_g1; len=571 start:1 end:1711; minus strand
WESLLGRDSIYVWIYCPLPVPFTVPSSTTGSLAPESKRSPRXSMEQIDTDASSFVWVGES
ARTHGFLGAGVVGGAVGIDSRYKLRGVCSDAGVESVCAGGXAGDVRSEVTSGWTRRVHIG
KAPVKRAPNPDQKSAMELYFRSYAERKQGLVVDPAIGTSFDSLEEAYKFYKPLFLEPGLE
FDLPRETEREQNQMHARECFRMRGHTFEGEQPIDKVRVHGHDKVIGKVDNGWYILLXVLS
VESVXFADNLSDEXVFDYIFASIAQLCIRAVICYGCLNKSYYCSIIXNQFDMVIFLLHDL
VAKQYDILTASDYLFGLEPYILFLDRKXHGKEGVKVLPGPRISHYTEAMLKQLIKKHGPR
KINFGMIVSNTIQYSCWHPCDMIIFSVFTYWFSPSIFNSXEHTPVPALTSAAAYEPIAIA
APTPSWGGAAEGRSGQAGGAGEGSSNAGEVHVRNELECGITEFVAPENMVYTSLFFAVIX
VHMIDGVRSMLNLAVEKMSEVDDEDDGLIAKAYRSIRRDVDKFFVDAQWWACAEDFLRSL
QQTATEXKTLMWVSGRSCDKYKCFGDVITFD
>c65899_g1; len=119 start:1 end:355; minus strand
RLSIAKCLDDTLALSWHARRALSNGIQALFNALETYGYSXEYLDGVMPVRRLVRTSPMPT
GWGKLPTTAQSPSYDGASKDPSYIHQDRENKRWGYRLNSATRPKVGRPEIARVSGNNDX
>c149323_g2; len=82 start:1 end:244; minus strand
XDRSIAMAQTVSSAPVEVCRRNLRGLEIRWGGGETDWGPPVVATATASQSRLAVAALRSG
GGGFGLWLIFVEERPSHLQPIX
>c67697_g1; len=190 start:1 end:568; minus strand
XPIRVFRASIKHDFPAIRALSTKASGMKHLDPYTIEGLQELARKFPESSSIIGLIGTQLV
RSKLLAELLKGSPTNVALRPVGNHGNIMACRQCWDKSRCNWDSTGYRYTPGWMPFWLAGL
HDRLVEQPMDSCEDLLSIACVVDFYASKSGDCLSCITQTLTKRSLFEQWARDTKQFVDKE
LEVLDKLCAL
>c91841_g1; len=40 start:385 end:504; minus strand
MPMGSRYPRVMGMAGKRTMVIDGCTKTLAEPQEKIKGVQ
>c178849_g1; len=75 start:1 end:225; minus strand
DLQLSXLALTTAEQNYKKLLRASVRIQKYSTINYTTXLNNITGSVGEKEPVWYSKDEHKA
VMKINRHTCLQEIPX
>c175551_g1; len=111 start:1 end:332; minus strand
MCYSVLRSTLPAPPVSSPAAVQHFTSGGGEAPKHHINGGAGTPSSASHPAVLHLAPTSIS
LWSGGSAAVPRRRRDLGRRAAVVLRHKPPGRPAGAGSKGSLRQWQEPDRKX
>c57356_g1; len=74 start:1 end:223; minus strand
XVLVVIIVSRVTDGILNRSFEFRPENEKLDTTPHFPTEWVKEQVICIEMPDAEPNSRFMT
SRQVLLNWHPGVHD
>c162580_g3; len=137 start:1 end:411; minus strand
CPPACATLACTPAAANAPATAEDGQGWPAAQHRHGRPGTGMAAXSPLPSPAAAARTHPGA
VARSSSGLPFEPPSEPASSSSAPKLAGGIRETARRIEVLMPELCLLAVFGLQFDVGRMER
AEEGGGGYPSGYMGKYG
>c55401_g1; len=72 start:1 end:214; minus strand
XCDVLKQPTKVRPFNLSIRFWYAISQPHTNPLAPIGLDHCIEFGQKYKQLMCKKTHSHGK
GQKMSRFVIEST
>c49458_g1; len=136 start:1 end:410; minus strand
TPVAXTDLTYLLLSSLNNLNLPCIIAELSTVSTYSSEVLRRPTRYSCSARSGHMIKKKNH
DLLILQIRGTDSGEHKSAPHLQDTPEYLDFGVEKQLHKSNIKTNDHAMVADNHPYDLNKS
IEKRETSPQSLDPPPQ
>c204517_g1; len=62 start:23 end:207; minus strand
XPQALAASVGRATNPDPCNPKPYANEVNIISREEEAKDGVEEGARRLDLDNFRQLGSSSW
A
>c122200_g1; len=71 start:1 end:213; minus strand
TLPADPPPARAAAMRTPRSPPATPLAAGSTQTAQIPAGSGRNHSVNGNGIVGSCSSEPPP
RRLKRGWAGPX
>c195568_g1; len=84 start:1 end:253; minus strand
MRLHAEYVPVLIFEPLKQVYEDPYHSISPTCTPMTRASNRNLAPGPPQVTSPTILTPFSK
YNNIFVLKIDPPKYHILDASETSA
>c114178_g1; len=132 start:1 end:393; minus strand
XLTWQSRPDEHAFTESWMTIAWYAVQESWRLALLTYLYMAVCGTSSDDPRILLCIKQLFQ
VVGTVKERGSSSAHVSFFVQYLMAGICARSEAHRKVVREKLLSPKETKLWVLRAEDFVPV
LDHLWHGAAAGX
>c130838_g1; len=48 start:21 end:164; minus strand
MTGMKHMGSHKRDSRLADCMLGYCSIRVLRLQAMNTDGNVARGIPCS
>c52815_g1; len=51 start:1 end:151; minus strand
KCIPCSTVARVQIFTAQLQRHIAVLNDQYQLNYIRGLSHRHFLIRRPSHSX
>c22155_g1; len=72 start:42 end:256; minus strand
MTESSLRSLPYRPPGSPSSAYRGAHQANCPLDHDSYQISQAAIAVGLLSQSNYCMATNVT
TVLFKIKEIGRX
>c162635_g1; len=494 start:1 end:1482; minus strand
IYLQLEQLTMLKFVAVRPAAPNSVFVVYFFPDLQMVVILIPGLEQEQLTGALTVLTQWIL
KPLVWNSSEKKSVLDDSWQVCDSACVVTREQVIQSLAHNYTEGFPVVIFIPHNALDVNIG
WDSXKYGMQHMDEGECANPATGGVQYAQQIDRIYSLEELIILDHWLLPRDPDNVLVQYFL
NRTKTRTLVQLDGKSEHSQMENFAPLSVTCELHYSNSVVDSLLAARYWVWCMGCLQLVPN
GPAKCVLYLRPKPPWSYFTPTISWSELRSNLMNVSEGMYMTIIYLELSPFCVAASKSYGW
MGFERKLTEQQIFWLLGLYSNCKQFQAEGVTDSGFQFFEWQIPWHSYPWPQMQAVRGNRT
FKSAFRFNCDVFRTIDSETSSKNISGTFSHALHYLEVGNHFAATMLLLSSRLSQDWDLYI
PATSISQCGSTTMPWKIASSTDANLTYTKQVLISWDPGGSDHALAAALTVFQLQFSHLTW
DPGGCAQHRLEGKP
>c13267_g1; len=18 start:182 end:234; minus strand
XTTQFADVIEREMETNR
>c39755_g1; len=38 start:207 end:320; minus strand
MDLALSVTNRFNTSGPGWQVLCHEHGHEQENVHTHDL
>c87963_g1; len=70 start:1 end:208; minus strand
XPVITRCQSLNPHTPSSPCAFAVILASPRCCSPPEPSWPLMSMTNDAACALTLASQGAAA
RPPLVASHAX
>c143678_g1; len=35 start:117 end:218; minus strand
XRLRTASAGGFGGITPPAAXRPPRSSRSDTKCWV
>c140387_g1; len=53 start:1 end:159; minus strand
MDLGASAGGGGWIELELGFVIRKKRLGTEFSLTGSREVQILERRRTEDGGGGX
>c137568_g1; len=86 start:1 end:254; minus strand
XRGMSNNQQQRRARSPPRRFRIFLGTRALIPGGAPPEDAAARLAAAMPHGVLVSCPADXE
RAAVIEDVNWELALGXGIEGAGKGKX
>c49831_g1; len=85 start:1 end:254; minus strand
XGYQSSQSPLTSGHDALFGLVDRQNTSRNADSQGVVTLSQATLSNPDWPPLSSSSQNAND
DGDDSVGGEDAPEGVEQAMPITVTP
>c99992_g1; len=57 start:1 end:170; minus strand
APYVSQSTPDXSEVTICGGTVFGLPFGGSWRLLKQCLYALFGENRPVGVSFHTRMS
>c13629_g1; len=76 start:1 end:225; minus strand
XGGLSDFDYGSGRGYGSLSDFDYGTGRGYYGGLSDFDYGSGRGYGSLSDFDYGTGRGYYG
GLSDFHYASGRGYYGG
>c230202_g1; len=43 start:78 end:205; minus strand
XCASPPGCPSAAPPGESSGATIPPRSRSPGNSRQVTVGRRGK
>c128631_g2; len=68 start:1 end:202; minus strand
XEDDHHGDGEDVEHVEVDDVIHVENNVEADTAGQTPLTSAVRDPHVQELLTKKVTNARGA
TREKAKLX
>c203312_g1; len=75 start:1 end:224; minus strand
GHDGDEAFEFXTDEKQVIQSLDIIVAQSQQSADEVAALQHRGASRMEINQQSIVQYRLRR
VMYNKLYFILWAHEA
>c150326_g1; len=475 start:1 end:1425; minus strand
XKIGGGKSSHEIAESYFMDLISRSMILPSQRSSHSRKEIDSCQLHDIIRDIAVAKSAEEN
LVFRLEEGCSLNSRGTTRHLSVSSNWKGDQSEFESXGGPVSCPINNSFWEVEAILHFRKD
EVAAVLDLEGTSGLVDHHIKHIGKLXPPEIPFPERMLWYLSPAQFFGNLRQLETLDVTGT
NIIKLPKTTIKLRKLQHVRARGVGSNDEYVYQEYPEEXAKDDEKQAMHLDFLLGSILCGM
LCASPPKEAHEXSTGTPTDATSVQHAAAPFSDAGDTTESTGVAVPRGIHRLKALHTLGVV
NVSRRKAALREVARLTGLRKLGVTGVNESNGGXAMFSPCLSQLPRDVASAIGGEARFIWL
LGWSNLASEKPREPEVVRQPGKVTAMDRRWQAQKSGQAQAAELQDINHDTAIQVLGSLPN
LAILRLRKDSFDGEEVHLHFCEDALFPSLMVLELSLPGKLKSVEFEKGATPKLEL
>c172601_g2; len=88 start:473 end:736; minus strand
MVPIYRDHTALGPANAYRNILDXLVQEISPAAERTNQKEESPCPPEGTSPHGXNKNESII
GRYPGPTRSRGPLNAPSRIPKASRAAS
>c144016_g2; len=199 start:1 end:596; minus strand
TTTTRCKQREQHELHTASPKTATYDTTTTKQKSMSXTEHTSPRLDRHRSPPKINSSRRTS
LADAPSTLTAKKKVASGWRDSISSEEDAVLNSPATTYIAPQRNSLGQRRSPEELNIGPPS
RVFNTMLPTELRRRRRRHRADPAPNRGFRPKTITNSKAARGMPTHLGDASKEGNDTHGRR
RRRTFVRVIAHPPHSQNWG
>c213160_g1; len=75 start:1 end:225; minus strand
IGTLRISPVVSTLPRNTSLRRCMSFEEYIDLLTRHHALPPDDFSSFETEEVHGEPENSRT
SEQNALDMSNLRLLD
>c143056_g1; len=179 start:1 end:535; minus strand
ILFTTTTLQHLFITTNQSISIXHGLCTNDFLQINPNHSRKRARHRRELDFAIRCLFRAAH
RRELDPAVRIAFRARIGSEGARTSLEIFRSARRRSARRRGGRPTSAFGELPRTAAPQLEH
RRRAPAGASPPHSRXRRPRAAPRTPKPTAAVHAHGQHACASSSRLRSGELSAAPYEDRX
>c178154_g1; len=54 start:56 end:215; minus strand
MSGEFDVDRLCVYFNATHPLLPPRPTHIQTARHLPNAYALQPSPIPQPAPTLAX
>c131600_g1; len=46 start:1 end:137; minus strand
MTAGSTNNHKNLHPRTPAPPGNGHLYXLSSRMKKRQTRRALNSMVI
>c80446_g1; len=261 start:144 end:920; minus strand
MASTGEDHRSLKLYRKNKLTRSFNEASVSPAPIDHPPRVPLPIYVSHAKXLVLLHAVALY
YFREYLFRPSDDYAVAHGAPPLQFLPSSGSLPFLWPFSMINFRDISPGKLSGPWMQGMGV
TAAAAWDAVGSARSRXIGGHSYWVLADLNTMSRPPLLPVAGRPFWFGRGSLRLSRNDRML
SRPAWCSPGIHLRVYVVPSATLGGGGGLLPGGMSIVAGSTEVARHPGSPSWGWGQEARPI
NLFMGPIILDNYRAHSTKNEX
>c168094_g2; len=52 start:151 end:303; minus strand
XNDLLIVGPGVLGRIVAEKWQQVGQVSSWQSGLAVXVDISTTFLYHVELMN
>c29357_g1; len=20 start:1 end:59; minus strand
XNVDHDSDMLAVPSWLDVCW
>c195634_g1; len=77 start:1 end:229; minus strand
XRGGRVVADDAIVGTNNNSRRPSSEPHCAEHSTPFLGNRNWNAGXVRFDQLVRSLFAPAI
AIPSKLSGRNFEFGSDG
>c73823_g2; len=69 start:1 end:204; minus strand
XAAEVLHQQYIRLAKRDQASTAIWNYNMSSAQQEIGKDKTVSDKPSXMHKLGLGKTRNMS
PLENETTA
>c151155_g2; len=69 start:32 end:236; minus strand
XRGGHKRDRGDSRVGRALPPARRVGTVADILDGVLLHVRDEGGHEAIGMPVPTSADVDVD
GGAIHIMT
>c93042_g1; len=147 start:98 end:539; minus strand
XFLCASALHGAASTPGSSPAAVAHTSKRPRPPLARKKMLPPPPPRAAAVEGPPPPHPVHI
AAIDDHAGTPSISRERPSVHHTVELQFNSALIQERVELRRNPAEIDPVDGDLDEEIGGAR
ILKGVYTARTLDRDMAVNGGSWAQDR
>c189364_g1; len=33 start:108 end:203; minus strand
XARSTVADLDAGVVDIGIQRSIFFFGHARVWE
>c39450_g1; len=40 start:1 end:118; minus strand
MAQVKGAARFRIERDAAVPELPGRLEVYRCTARLSSHGRX
>c54098_g2; len=24 start:146 end:216; minus strand
XEASVRINKLLKENYPQDNQPHK
>c132624_g1; len=32 start:1 end:95; minus strand
XPSGHVPGGAAADRGRMLERSVEKELEDALD
>c66717_g1; len=133 start:1 end:399; minus strand
XPDLGLKGRGRGGFWPFGRREEGVAEEGKEVAGGRAVRDESVKFAGRTRPRAEEGKEVAA
AASGAVAGSALAGPTGQWPAWAVGMAGAASVGLSACGRGGWFGAGLLRHVAGRGGGWQEK
NGAAAGRALHPPV
>c182811_g1; len=72 start:1 end:212; minus strand
XPSSPRRLLPLHIAVSAANSSPSLCSQRLAVSGTNPYFIYTFFTHIYRLTFSSYWKLRSD
LIFQIGEDCTRX
>c77005_g1; len=42 start:101 end:224; minus strand
MAVAASTTLHDPFCSRNIVVYKIVPSAYVAIAMTVYFCKLWX
>c173857_g1; len=85 start:1 end:251; minus strand
XPPPPGSLRLTRQPPRPQPKFCPATSHPRCPASSSAAYCARCSGXAADAPATPGATPPGI
AADQQNPRPDDAHSELQGNSVLNFX
>c173486_g1; len=85 start:1 end:255; minus strand
LESSVAAGNGAAPPFSRSGLAAVXEALGTDESEHAVGARPWESTPWVQGAGHGSGGDQAG
GREAMVAGESSGEVMVEKRGESDDE
>c224047_g1; len=183 start:1 end:547; minus strand
AAGGRCGQRLGGRPAGTGSRDGPALEETFVSVASLLAVNLAADSRHAHYNTVSSPYESGA
DFGSPQLDGEDLVIIFAWVQTRPDTDELIRWPQTRLSEEMLAVDATTWDEKRRPRPVDGG
TRYGQSWPERMERSRGGWSGENVEGVXTDGRGPATAGLDMVGAGRRGLSGATNEAGSGDR
MWX
>c235091_g1; len=68 start:1 end:202; minus strand
LGCFVAEHAKEKSASDKEAAVALIKIKEGLDFQVSPQVLETSLAKTYPWRWVWKAKEVAA
DAFLVNFX
>c164205_g1; len=78 start:1 end:234; minus strand
XPHTESSKGVVNIQMMYRFVMFVDQKLTYILDRLTENAPISTYYPPYPFLQRNNKRPTAF
VRRNEGRARTGLEGGVGL
>c141469_g2; len=58 start:181 end:354; minus strand
MAAKKEKEKVKPRAIDKFMEELKFEQELRERRNQERDGRHGDTSAVGISKVDFDSFG
>c217308_g1; len=137 start:287 end:697; minus strand
MAWTDFSTDMAGVKGHSGPAKSTRRRRRAHPFGALQLPETRGHAGSVAPTAGVEEDYGSG
ISARREHGVGGRISAVPEDDIEMVESVENRGWGFGTRQDDEDAIDLEGXADLGRTVDGTR
GGGAILFPFEGTRVGE
>c112855_g1; len=99 start:1 end:293; minus strand
XQAVLLELCRALIENGENNHRRDRIMNTGNSRSSLAQGGARKSQMAKAXLAADGFFQFAV
XAVLPGGPPASSSSVAMAFVPSVKDGRQVHPRKVPDTLX
>c112855_g1;a len=99 start:1 end:293; minus strand
IKVSGTFLGCTCLPSFTDGTNAIATELLLAGGPPGNTAQQRTXKKPSAANVLSPSEISEL
LLAARLDRECPRVHNSVTTVVVLTIFDQSSAQFKQNSLX
>c216367_g1; len=80 start:1 end:237; minus strand
XLFEGAETGRIPIYPTMEVILSNFVGNGITDEAPDEQAQALHDALLALTIISSQKEVETP
ADDQQFQTLVLALTRCSCRX
>c216372_g1; len=82 start:1 end:241; minus strand
XFLPHHAARPRPLAMGPRLHHHSPRCPPALSRARVAAMPPSVYIDLCRPSLVLVPESASA
VSASPSPSVRXDFIVRRHPNPX
>c147266_g1; len=605 start:24 end:1837; minus strand
XTTYCSTPTRTTSGRAGQSHDSLVILIFGHSAWGTLPVDRIHTRRPRGSVYIXSEIKPCA
LAPLSTTQKPTLIYTKKRRENYRRPGWTTPRTQTHFXTSYRPVFPRHVDXKGPALPPSPR
LGALLRESESDDAMSLHSTYRPHTRPKKKKPAMQLCGVNLFGKPRGQIRLEEDEDDETQP
PIPRSRPRPRYDSDAAPLPDSTIQSLSARSPTQEQPTRQETPEEELARLRAEKAARKARK
RERKLKRQLALEHTTGEFEGFIGSGGDGFPISPPSTTTSTPGMEDLMSDRGSSARLVVVV
DDDGADPEDADADMGAAVYTRSVRSRSESGSSATRSSRARDELVPGNALGLRGPPSPLAQ
ESIPENEVVGKRPEPIVQTEPQPKPEPTPKTPVLEVQPTRPKPKIHISNLPLSSPGAGPG
PRTLEHSPRLANGYFSPQSQAQSSYDTDSPRLTIPRHLPSPRSGFPSSGLARTAAAGTGF
PSTGLGKSYGSSAGLGLNVNVTSSGGERERSRSLVPDSNGPRSPQLDSLGGQSVFESDRG
AGGGVGMQVLKGVAGLAMGAGLMGVARGVVKGMEVTSPSGKAGLHPRWASRLLIEEESDD
EEDE
>c147859_g2; len=77 start:1 end:230; minus strand
XEVDPEIRPTVAEIFDELSKVDIAKSSLVAQDSEEDHKIMEKQPAGILERIQRAEQTTNE
GLQQQVRQQAIIHPSF
>c230327_g1; len=205 start:1 end:618; minus strand
XGAVAIRAARLALLQRSFRFNPSINCDLDKKYDMCLGDRVGDRRSTTDPTAPLPPASLFR
LSGRRGMAERAGDPPGRGRGFPDFAGAGGAEEGLDSPAPVAGPVYGGAGVEANPEVRRAG
EAEDRAEASGSIDGSGVGNQSREARGGANFRSTPNLSSCSGGESDSWRLGRLPRKLGAIE
LDQRDRGQGDGFEISGFEPVGDSRX
>c92517_g1; len=53 start:36 end:194; minus strand
MARRPLLLGVVSPTLERSLITMLLFFSWKRKRKLCSLNNTKVTTSNIFDRFL
>c235671_g1; len=117 start:60 end:411; minus strand
MTVNDEGATNSSHHKWSCGGKKEQLAGKARKYGQPIYKIIVTWFDMYSLLAPQLFHYYGK
LNRIEPYMPRNQRRGSGNEKNEYISLHARTMIDAPRHSSSRLIYPYNQLTKQLGEEK
>c55813_g1; len=96 start:1 end:285; minus strand
XRIFFAEAEVKCAKVVPXPDNTIAARDTYSSAMXLPPPNEVVDGTAKYPGSPASIAQQQC
APTCDIAVAVFEFETFLDDGQPDGEPGRAVSISRA
>c211023_g1; len=26 start:169 end:245; minus strand
XVLKTCAVARIAFPAAMPRIDSADS
>c54018_g1; len=77 start:1 end:231; minus strand
XGQHDDQDQYLGTTPSSSRAVDMCTAKFLPMRCRSVTCFVVSVGTSKICPEGVDVMAVED
GAAATTTATVEDGPKAS
>c205042_g1; len=44 start:75 end:207; minus strand
MTIALKIILRPTRIDSKIIGDPNLEGKEMIKWTQFVTKSRDGLW
>c133102_g1; len=89 start:53 end:318; minus strand
XRERPAVRAAAGSIRGGEDXEEHVVVERADAVLSAAAGGRMPGTARAQLHGRXGSGRTAA
GTAWDSGASSDTRWPDEYWTATSGWVQKW
>c145537_g1; len=161 start:1 end:478; minus strand
XIEHLPAPTLKEIILIVSMDGDDNWEYYDSDDETEYIQNSGSQDSEDDEWETRCSYKVIK
QLITLGYLLKRAFKERHPGADIHIVFQHYYYDYDYFSDEEAKCCNEEAVEGAXNADVPPT
VSAAVSAYFSSAEYSDEYLVHEGRSCGRIRGAASEWISNFX
>c226166_g1; len=83 start:1 end:244; minus strand
XDGSPVLGSPAGDASVPTYGDGDETDEEIEVDAPPTRSATPAVGXLNASSGFPSVGFRTL
PGHDYKGPPRGCCKTAHLGRVPX
>c90686_g1; len=83 start:1 end:248; minus strand
XELEPRFSSAFPSIAPESLVNSFTVRLSPTLGWGWAMKLSSPGEIVQPSAHACISPVTCA
ISFIVDHAYQSQLNSAYQANIS
>c78158_g1; len=91 start:1 end:270; minus strand
XGVNQATITEYPLNHYTIPLAIYYAFIVEVPMNKSMPSNNTKSTTIANSSELYSTXNTLT
AINHRTNRKRGKLVKHKSTLHNKLDIDITEX
>c149246_g2; len=141 start:1 end:423; minus strand
LPQTTPPPFAAEPSLPTATRRQPLTGEALAAPNHPPDSLSGATSRHLESLPTSNPSSGGT
AASAEPRRAAPDDAPAVDIAAGRPRVAGSLPDPRPPWTASTNPIDRPAAARRPAGRPPAR
SAAAERREYSVLLDIMYLISY
>c106861_g1; len=78 start:1 end:231; minus strand
MYGCSRAPPELNNGDSGEIGFDPEIGQPGGRNCGDFWGLLERGTWAIYRQNFVQKGQETD
EELEIFRGSFERTGMDEX
>c101460_g2; len=197 start:1 end:589; minus strand
XNLPFMASSVRISAAASSSRSAIFTPFQRKESKPIYHPVRATHFSSSLTLLCSAKAGCVH
CSTRAEEDKMRIDLLLARQGGIHDHFPPWGRNKLTXALRPEAALEFPRLVLDVPARPPLG
TGGLAADPRVEIPLRTNLLRWSLRAADATAPPQIRSRYRRSIAVGRLAVLVEGLFFASEV
AVVVATRGQGSESRPAT
>c224475_g1; len=86 start:1 end:253; minus strand
XGEMMQRLSSSREKFVGEEVVMAAESGGGLGGEVMQKLTPSSSSNRLPSGRPAAKRMHQA
RLRIESDGQVDEHAPRPQIDDVVTRR
>c107082_g1; len=213 start:1 end:637; minus strand
MQVNSSHGRHSASIVLRAWEQAGESLSNALSIYRSSCRSMQEHCQAHNEGIQDIAFRIDS
SLDNLHAKFSEELCWTRAVLARTRNGVLSRFNSLPKELVAQIFLDVVYSPGPTDGPNPSM
VDSLRNIVTQQCNILSVCSTWRDIGLSLGKLCSIVPIVHGNFARSMRRAAFLSLQRYLAS
QQQHHLYLAAILPPRYTQYHPLILPSLDDHCPX
>c228238_g1; len=27 start:52 end:132; minus strand
MVVDVLSAWLNRLLDDHVVEIANHLD
>c174563_g1; len=62 start:129 end:314; minus strand
XGIRQLWMAELLTTNQLEEDKAPVQQQETLDQEVVGHGXADDEIRNMKNLPHHSKVNLGD
E
>c176575_g1; len=74 start:1 end:221; minus strand
GKSAKLASSQKRGCKRVNIDKSSSERLFEMKKRERDGRLHASTQDHARSKDWNGGKPPAA
GGVVADPSWIKKRX
>c164779_g2; len=136 start:1 end:406; minus strand
XAPNNILIGFVGIGYSTGVTYTCRARQNHTQASTSSRIERQVSLLGRAERPPGVGNFPAP
ASSVXTRVQELAHGKKSQAPSKTTRARTSETTRTAGRRSHSPERHTPPPTTTTPAVVAQG
SSRRPRRRLQHVALLV
>c148478_g1; len=187 start:1 end:564; minus strand
GRIWIPAPPGLPAAGAETRGPASLAVKFAPGFLPNELFPSGGALSSASRSSGGAIPIPDI
TGGWWRWPHLLGWLRLESWTLAAFEIFXVLAAGARDPSFIVGSPDIFAEVSKLKARFQEI
DHKSAKRQSEVIQSNPPPHAAIYMLASNLINGGAGIIGNTAVKEFVGLLPLYDLYMDERL
SWADDD
>c157209_g2; len=51 start:599 end:750; minus strand
MFLYFNLSYGHGRGDGPNSLAESGLPDRGFLEHFGPVSRIAMQKVVFAAHP
>c89471_g1; len=103 start:660 end:969; minus strand
RGTIKELQLAYGFXGSRPPPPGRPPPMPCCAVEDQQEREGNPDLGRHGSERGRGERGRPG
RGEEAAACRRALPRCGPPRAGPVVQQPPSLAAAATISSCSKYA
>c139639_g1; len=60 start:1 end:178; minus strand
XGELHWHFVFHTLLHSLPCTDVRLSRSMPYHLEHSYRLAVLLTTGCCYNLLFNGDTSSE
>c54967_g1; len=101 start:63 end:365; minus strand
IVHLSLLGKTYLRFGERHCSFIMATSMKVEQASRKAKLKKFDTRSITHFTYSSFDKKKSS
KYGGNHTQXFIVAQHVISLTWLKVTRVFYXYFTVLDVLDD
>c77440_g1; len=55 start:223 end:386; minus strand
MAPPCSIIWIWPPLIAISGSVPGYPPLRTXPLGGGRARASRALQPLVIAPTVCV
>c52766_g1; len=124 start:1 end:367; minus strand
XALVIVGGRESDLALAGTAELAATXAVFMAMEPGGAHLSRRGHAPVHSLVGFISWSWWWR
TGDGHLAPDANVFLSPHGXNMILFFSWLDPLAKSKSDTSILLKTLLIIMHLPAIDEMTTA
IAIX
>c194801_g1; len=70 start:1 end:206; minus strand
XKQQAPPQLHQQQLDLIRRSNVFSIAQNAAIGLLYPVILKHVSQRIKGEEVFAPPLSWAS
DILEAQKAQX
>c132061_g1; len=77 start:371 end:601; minus strand
XMYLLAPIAKPVEEYRIIAGHAHEMDWMKGWSTGLLHRVGFKNSMHEARERLPFSSLTLC
SDDVQSMAGRDNYPVH
>c152095_g1; len=226 start:901 end:1578; minus strand
VVCCVHDMQAHLVGARDKAENDMTIFVAPQPVNMDMLPKEAANVDTSDSNVNVTPLELPL
EVDLHFDDTSLDLEGGIICPIIQTIIPRASAPXERAGRRLIIRAKLFYHALRPNRPVPLP
AAGPVFSGYKEEYYXTTGVYPSYSGRGDYDGVLVGLLIRTTHFRSCQGCLAVRLPDFSCV
VCFGRFHHSVQKALASTLRNGSSSRRSMCVHKKHSLSLQGDSSSK
>c32894_g1; len=77 start:1 end:229; minus strand
XAVAPAHSTGSTYRHVLLMCLDVKTPILAPPILSGDNLSSVVAPRGSPPSEAPSASTWSG
ARQRHSTPPSVPLAAAX
>c148725_g2; len=215 start:1 end:644; minus strand
WSRLALIISASELMSDRWTVSEFLRIIGTSFELDMFGFAASYMFCARLGLEAYFPVPSVN
QGMLKRIMELPLTKIRWYPLPPPKPPNNYDKCNSLLEGGDSLTLHPPWPPPGYVNMCKDM
PQTLLLDGLILQSMQLLWPGKYRWSPPFPNISTACRSSNMDSTMDIRQALGDCQVLKAVE
LNIWAAPLAEWQFRSTHSVYVACLANINSSFMPRX
>c204316_g1; len=28 start:1 end:83; minus strand
XRRRWNAESDAEGGMKKSKSPGAGRRL
>c140757_g1; len=157 start:1 end:465; minus strand
XHPCDALASATSRCGTAPRGAPGXITGVAPRGCRPEAASNIAPTRAARGGTFPPAARPPK
TRQQRQPPACGAATPPGGAPLAGAAGGGRPLPVWLPAAAGPTRRHQCPQLPSAVPATRSP
DENPAAEHAARGRDRLWSSRPATLVATSNTGNFSVLX
>c122066_g1; len=75 start:1 end:224; minus strand
PPRARAPLSAAAAVLHEEAGGEAKGAXGGRIEPLPPPRGEWDAGEASSGRGLHXPDFARP
LGAAPFASQAPPPPP
>c163811_g2; len=166 start:1 end:496; minus strand
XGRPEAGPARQEAEAEGHEGRLHHPRYRLASSILLPPSVVSCLVLYFPALLTSPSHPRNW
PPESSVSEYFXDQNAVSASGIDEITVDMKSQKMTVVGTADPGGSRGQAAQQVLPHGADRL
RRPGQGGEEEGGRQEGREPGGGVPAVLVPAAAVPAAPPTTSSTAAX
>c171106_g2; len=86 start:1 end:257; minus strand
KPARMIHKVKLTRHATLDVKLAQLDVMGQXKLHAYRDIFQKRDPFKFTSSNTNREEKSFL
PCHAMHNYFFDASTISKEAKTKAALX
>c128413_g2; len=265 start:1 end:796; minus strand
XELRAPAHTHGMAEAKISSRSGAGPVGTRIGSGEGRXDLEAAGAAAAVQLIRIPGRSFGA
VLAGAARRVRRTFAAPARQNQTVGGRERAGKKGRRRHGLTQGSGRAPSAKRGARGWPERA
IVVWVKTEPAEQGWGREPVAVAAGVVVSQSPLVTENSGRXADPILPCLSSSTASANSATT
RFVACSAAIAQHQSWPGWDSAGDGLVSSSLPPYYSKQTSACTVGSWGAAASFVRDMQSIW
ILFDFSTISAGIASRVKGLYMGGFS
>c54563_g1; len=191 start:1 end:573; minus strand
WRLLPMFNTTGELQDETLSEQKERCKKEERRRLDLASRMLFVDLASSYPDGLTVLKSFLV
FGENKEAYGSLQKELFGTFNRLYTKWTFGVMMNDEPPENRLYTKWTFGVMMNDEPPENXI
FFFRDDIDYALMNARAAAVLLPFAAVGVFHICRREAYNVHDIKVTYALLCCTAALELLSQ
TLSMGRSAYQF
>c228603_g1; len=81 start:1 end:245; minus strand
LTHVPQPSRQCTFRAIQAVDLPVATCMCRSSEKNAYDLTAMTAWIRHPVFPPDSAAEVAR
GFGKVYCSSKKLNLQSFGSQ
>c65892_g1; len=51 start:113 end:263; minus strand
MVTVDSYLLEVGARTVNGANRLSTAFRSISKYANVIDTLFDGCKLFHPILX
>c158447_g4; len=258 start:1 end:777; minus strand
XNPNIRLYKYRPTYNLNKLLFCXYRSVGRQVQLLTEFLVGTLRDMLIRTLVKDIHTEKHV
CLIRRNLIHRSLGSMKAASIKNKPSQYITFQVLYATAXSGGLNWSMFDFLASANEVFHRT
ETAAYIFSLLQCVSSSSTRVMAKGRGFCGPVLVTKDSEVLNANKDSXPSMGAGQEASAAV
QSTSLSIKTDVYGYITTIITELTTNSTCHGGVVNVKFHSPVHALALGLSKLSVGKGKPKK
LLPPGPWTLPFIGSLHHV
>c50948_g1; len=68 start:116 end:319; minus strand
MSSEEQDNLVGDQEVLKSNIAVTNSCGRESSDHLLVHGITISYQIHARVVQNVRVQIYCE
QKRNRKR
>c202685_g1; len=61 start:109 end:288; minus strand
XRLPCVLSLLFRYMCITLVISLDELIAAIIHASQVNGLEVITIELVVELGPFQTQTCPQT
W
>c201269_g1; len=27 start:1 end:81; minus strand
GWALASGTITSCSLNDTGDENDYDSS
>c112403_g1; len=113 start:129 end:465; minus strand
XLFRSLGATSLLLASRGGEGEEGGSSAAVCVGRRIGMLLESALPAAVPQAASSLCLGTAI
LGQEADPVVLEAVAGRVVSSSFGGSSSASASPFKPLMIPSGLVPGEHEGGGA
>c67992_g1; len=82 start:1 end:246; minus strand
XCHMDNNNIHSRVTKIGAMLIARRLTPLVIARNDXYFPEENGDVFAMLSRKTPVLRAIGK
DKPRNFHGNSNQRKGWCMGVN
>c123289_g1; len=104 start:1 end:312; minus strand
XSASLPRRPAGSRTPQLRTRAAPATGGSPPCRSAAPSFATSAEPVPCGYFTAGGEEKGRD
QRRSTAAQVCPLVSPAVLRRPPSPRRYAAPQPLFRRVLSISDAS
>c127124_g2; len=52 start:1 end:155; minus strand
ILSLDVDPDESVSLPPVPGLHPPPISILTGNKGCSVGAGFPVVTGELARRAW
>c190956_g1; len=82 start:1 end:242; minus strand
XLNIPYRTTIIKHRRTKNKAAADLNYLDDKALFPNESTANXQIIHDEPNRYRNEGSFFLD
TGHDKPMRERPQPTQQQTDINX
>c67807_g2; len=96 start:1 end:286; minus strand
XRKMIDSRIGTWRNPVSSVCGGRGDRGALHLQLYRRQQNWRVNAVLGNTGPPALVAAEAG
AAXPSAAISSSPLVCCCILPAEDDAGVIFSRSATPS
>c31022_g1; len=109 start:347 end:672; minus strand
XHPSGSSHSSIIPLDLGIGSCGNGRTAAVGRARWFAASSSIEEGAVILVAAEVLDGRRLA
GSRAVWRRERCGGDGTVERRNEDGTVRWRICGKKIYVVLSVPSNTGQL
>c49752_g1; len=61 start:135 end:317; minus strand
MARGEAIEINKLSMVYSSNYXVKVQXFPHPPTKIDLSIGIWHGRHDHGQDVHINPSEVDQ
>c169796_g1; len=58 start:302 end:473; minus strand
XASILPEAVLPTSKYLYSXQDNIQRGSEKSERYKFRVVRWSKLIVPPHINQNQNCIA
>c50595_g1; len=106 start:1 end:317; minus strand
RTCSLASLHVGVAGALLQNSQPGTKYXTRPGDQTGGRYRRQLTGDVVFYVRLAXAASFGV
GPPLTKPSGNQDGDQDGKDAARRETVTFFGALAARPSLLREFSGH
>c224459_g1; len=85 start:1 end:256; minus strand
GGTPAPQKVFAASGLPFPWPMAAPPLLSAAVSRCHGRRGEPAAVAAQTLKAGQDEDFTAS
REDDGEQGXVVAGAVQREMGAKQRS
>c42681_g2; len=60 start:1 end:178; minus strand
XCAVLNHYLVQTIKMLSDTMGNWKNVELLHRYYHDIAXTDQCPLHLVNLQITSRASGQY
>c48831_g1; len=22 start:1 end:66; minus strand
VDWCHGVSGKHKLAGLFNLEG
>c193246_g1; len=48 start:91 end:231; minus strand
XVTPPGAVNGNFPDAKGLDSLIQGSLTSSGAGAFPSRSDXPARSGPSW
>c63320_g1; len=60 start:59 end:236; minus strand
XQQRLIFAGKQLEVRLQAGRNAEARICAAISRMCFAGARGTAALXAANFAAPPLARSAS
>c7564_g1; len=80 start:1 end:237; minus strand
XGATATEGRAGRMPEQGAEAEAEYRSNGNTKGIVIEAHVPEPAEGAGASSDPGTMSMESP
RAASTGSAWPPCFAVAILVX
>c163885_g2; len=51 start:1 end:154; minus strand
NWNWGVMQQIITRNLKEKKGLFADVFLIPNADVFQNDSFMLHALFWLTVR
>c114782_g1; len=88 start:112 end:376; minus strand
KDVKKKQGLGLVRADNPRKDEGFLKLTAAAAMISYEAGGGSLLSCHFGNLEESGLLEFAD
QLTVSRFGGNQEFFRLSVGAKLIQDVTT
>c170298_g1; len=143 start:1 end:426; minus strand
XLANIEKYIDRQFSGKLEEILIRIIHRIKGYEENDVSVTTWSPRGMCVHLGXLQDILSSS
PSIVISMVTPAPAPPRTSAGPQCAARKFAVWLLGVSSAPEHRGATLFDDETAVMQFSLSS
SLIYRRYGAKEKTSNGMNEVIG
>c155366_g3; len=74 start:201 end:420; minus strand
MXNTAQIHGWLAETVLQNTGDSTPDRPLNMLKFIXPELLVQNHGFHLPSRFADLKLFLKL
TSVKPSPAERHSLG
>c41365_g1; len=101 start:1 end:300; minus strand
XWPLARADRHWPTQGRSTVAHMFRLFKGLGTDEPLRNVFSFFEVLVNLKRIGICMSTCKI
RVADXLARLDNQGLSWGFPELDPSFVYAPRKNHANHSQARX
>c6165_g1; len=42 start:1 end:124; minus strand
XECNVMANWELSFSLCIRFAGVEIEAFLEWEENVRKFIRHK
>c216123_g1; len=89 start:1 end:264; minus strand
XFILEKIDKLKELEVARHNLAKKQSVVVEKAAEDRKNVMLLGWGEDGMDDEGFTPVLSKR
HRRSLRSACKINIKQSVVGNMDAGSKGGX
>c118808_g1; len=230 start:147 end:834; minus strand
MPLVTEYRTGYPNLVSSPEQCRNVQGKRPVLDGSRTYRKXIEAKTNRKLTEQSTRDDKPV
LRSNQSRGIYLKQAGQQIHSKDEKWQQESRQFXNGQLGARKFGPIAISLSWFRKGTCIHI
PKCKKETAKKHMNYAKRRSKQTGWRCKLTVLYPAPASGPKSKLVLPETRIDPNSERGDGI
RERAQENKPQPYNPIKIXTEEAAFPTNLVRPLHTARVKTQEGAKIAHSEX
>c216036_g1; len=77 start:1 end:230; minus strand
XLWSVSAPQTVQIRGSKWEIFVFEYSIXTLGPSEVYIVTMAEQLGDDLTVVDHPHLLDKQ
LGDNPSVAHNTPFSSHS
>c95253_g1; len=125 start:1 end:375; minus strand
XIINSYRKCVGDSVVWFELVCSGREAAPHSPPPPPAARACIVAGGHGGGCNHPFAGSQED
RGKFDRTDGSAGGEALIKKAFTGGSASASANGKNQLGSAAADNASYIVYNVSIAQQTFYG
VLDIX
>c23855_g1; len=113 start:65 end:403; minus strand
MEVCITKMICNPESVSYNGRASAPIXSPYIPPMLLQCSIWQAKCLGEDREVDDEAALLLT
DADLVTGVEMDNKIPNLPHGRGRPPHPLRGPGAPQHNKGLAEYKAEWACADGX
>c100776_g1; len=72 start:1 end:215; minus strand
PSQRRAAVLAPPSLESGKACRSRACCSRQTDSRRAKPPKNECREQQPLPMRKTVDSKRQT
FNHTNEHENGQX
>c113717_g1; len=79 start:1 end:233; minus strand
XAPHLAKENATEDAGVGAGPRPPAAAQYGASAGGGGRRAPHAGQRHVPSAAGSRCCFGDD
EAGGSWLAGWRSGDRTDGR
>c191687_g1; len=79 start:1 end:232; minus strand
XLIHEDVQLAGEAASDVVNQAAPAAGGGEVADTPNPFRSSLNPDEEGKQQASSPGRGAXK
FFYAPAVADATTLLIGLAX
>c162400_g5; len=95 start:199 end:481; minus strand
MNYRIEDTQKPLTCAAVPSTSYYSIKIQNEDAKIDGYLKLSKQNRKNXITEKTXEKVRKN
RRWTMREEHDLRYNXETAKPKTEQQYDEMPAAHTX
>c189940_g1; len=79 start:1 end:232; minus strand
XEFAYGICRMLTGGFNTIAAFKEKVQFIGENEVSTGKFAGGCCXDLYEMLGQGLRPVASI
AXGNVVLSPLNYTVVHEEX
>c231967_g1; len=67 start:35 end:233; minus strand
MTDNKGAGXGQTTMFALANRTLVVMLRTFEEFQRKKQNRQSLQLNRESSPSCKKQDIAVP
SCKLSKG
>c87383_g2; len=48 start:51 end:194; minus strand
MKPTKPISAHPHGPRPTLFHGPSAWTEKDKNTLAFSFPLGAFCAFLE
>c115443_g1; len=43 start:1 end:128; minus strand
LIPRPPPPWHCLFSGAPTGCIEXLQSPISADVLAAMHNQALK
>c137365_g1; len=133 start:96 end:495; minus strand
MAAETEEIEEKFVESLYGQRSCMYLQSATDAWLKHQFKQNMAAETEEIEEKFVESLYGQP
HAGTEGRLVGFFSAVELELLAVALWKQSSSLKTNIWFHVYSVDVCDLAGIWHDLQRLYML
IEXVLLAVANSS
>c173665_g1; len=90 start:1 end:270; minus strand
RQGRKMATSPENKEEDCSHNKPAIPALAGSEILAGAGAGPGGRRKAAASALAGSETLARA
GAGVAGMAESGGLAVDDGADAGRKVNFPVX
>c184337_g1; len=25 start:1 end:74; minus strand
XDAVLKNTWTYNISTSALGQLVSF
>c145863_g1; len=274 start:1 end:819; minus strand
TAHELAPLTATPSACRPWRKTEEGNRAKAPDRTPQEQAENHITNPSKRAPPTGSNSASID
KTKEEGKDLVTXDLKYLGKEIREDLNEESRTFLPLAAATLVEEGGGGERPEGGEGQRPPH
GLVGAAAARSHARERGQGMRGFGGRAGKSXVRRCRDREASPDRSPPPSGRAXPDQPPGRT
RPPPPLCPSANATVDEQPVQLVSLFLLIRRPPRRDFLGQSFRGESGPXAVGLDCGKRVGI
LLETVVVCVGNDFVGFGLGFSLSSCRSEPGAYAF
>c231560_g1; len=75 start:1 end:222; minus strand
XVTQTNLQLSFDSVMLVTSCGFPECSDILERILTITCKPQPFLTLMTSSKTKSSRKLGLD
SEILCTSTVEYVYLT
>c232131_g1; len=58 start:88 end:261; minus strand
IVPRTFINKASRKXSQLSLTSFFPDFVESQPPLGWASHLIGPGPSPTGLRPLSYLRR
>c56223_g1; len=86 start:1 end:255; minus strand
XVEKRDTNQRNKXYKEKAKVATQPRLEKRHQAKIPHLGIMITILVKNLILKSPSSGMWRP
NAVAPHGSPFRTXEKGGPPNEMKTAY
>c17163_g1; len=130 start:1 end:386; minus strand
XQTNRMHKGKLRLCSSNSNFCCKKLNNTETFEGKTXKAVNTINTSFRRKEQLPAISFTVN
KTDKHTXKLINTRGPLLGKLKDITVPEPFIRWKAKTKTNAETAASAVANIANIADANIAV
ANSAPCLQNX
>c11410_g1; len=88 start:1 end:264; minus strand
APPPLRPPQLPPPHQATAACPAPPAPAPATGGPAAPRAPPPHASPPPRAPPRAATPRAGM
APLPRQPLRRPSPTTTARPRWTAAPRWX
>c227061_g1; len=87 start:1 end:261; minus strand
XLEDFQASGAPSPAANPRAQASRAIIQITPRFVLGCIFRREFSPWFPVLLPIRRPCQAVS
PRWIGPILVTVLTEPVYIQAKCGEIQX
>c95672_g1; len=57 start:1 end:169; minus strand
IAAAVLSDGEYASQQLEVLSQCKMSRAAIKXWHMLLQNIAMFHPTEVHTLDRAKQAX
>c56765_g1; len=50 start:1 end:149; minus strand
XEPGRPPSAVWPSTQPPLNSPSSSAGHDHDRSSLSFFLSFDLSYGGAAP
>c188215_g1; len=26 start:23 end:100; minus strand
MTXADKDRSWPKGMQPADQVWKTFK
>c144840_g2; len=314 start:1 end:944; minus strand
RIGPEGPGNCIYSGGYNFTERTPAVPTMYTGDLKFTYCTPGEIALARRTRSSPKRXAALS
PVTAAPDDAGDETTWRAGSNGLHRTGAEDPLAEDEEARDNILLETGSXAKLVAKDSVVAC
RRLGFAAEGAVSSDSEYHRQKPASVNRSAFSXLAPTAGQEDADEARCDVKAMQTLILQRA
HRNNPSAVFLRGSTAAMDSGGWTMPCPNTITGTPRAPPGQQPSPPPTLFLCHHGQPKGEG
GAAPQQPPEGRPGPYWGDPGARLDSRPPRPPELAAVADQAPDAPSAARCRRPTPNNRHNA
KQPTPNPTYYTGAS
>c15501_g1; len=68 start:1 end:203; minus strand
GLGAREKSQSKRGREGKIAPVEAHRCPSPALGPVERNWIAIHSFLLLGFTEWMRCATSPT
AASHYYYX
>c132222_g1; len=46 start:75 end:212; minus strand
RDVEIDPLFLDSDYDMRCLLCSELFGWCPRFSRVNDLYRPTEDQSS
>c57705_g1; len=129 start:1 end:384; minus strand
XEYDQAAVPWRRRRRGRWPLEEAASLVSAVGAGSPCLAAADDLLHISALRDAPHPSTTPS
NRPALSPQRGRPAAEDEPAQMGGRRGRAGGAGQSPPPPACPRRAPAAMDGAAADDFDGHM
TEQLLYDS
>c57705_g1;a len=129 start:1 end:384; minus strand
RVVEQLLRHVAVKVVEQLHRPWPPERVAGMRVVEETGQPRQLGHVGHPSARARPLRAGRP
RWGDRAGRLLGVVDGCGXVPERADVQEVVGRGEARGAGTDXLRQGKPPPPRASGLVVDAS
KGQQLGRIP
>c86073_g1; len=66 start:1 end:199; minus strand
MPVRLPRALKFLAPHTSSIMHVNIASDVEMEQGSNYSYKLDNFLLLPSMTENSLRITKLR
ATRDSD
>c189297_g1; len=65 start:1 end:194; minus strand
XRSLLLPHSASFASCLRLVKKIAAASECVPRGCFSSAQQTNQPVPGPPGTINFSRSRPGR
HKKP
>c109084_g2; len=130 start:1 end:389; minus strand
XAPVPAAAQAHYPAASPVQDPAPFRAAPAPVRAPLASQDAEEXEEENKFGKWKLGMYYNR
TQPEKREEYQKLKCNDPAIVHVTAMTDANCRLFNALLTDXPIDTPGKPLKSYGIFCRFTD
ILLILQTIYT
>c43571_g1; len=96 start:1 end:285; minus strand
XACVYGKIIVTKQRSDHNNQKINSKKKSQSFLYRTTRVYISYRKDDAFKFIPQLIRPKPS
HPLEQSSCRETGYLAVPWFESRQDDTDRPIKDPAKX
>c185583_g1; len=75 start:1 end:223; minus strand
XDDVVMLSNGFRXKRIETNDAYTASILCERLPCLYGPDLTGLVKLDLARNYAFSHSCYLQ
KKSSNCLAQVSKRTA
>c223300_g1; len=70 start:1 end:209; minus strand
XQARVAEVDVQADGGEGEVRRLQAERGAEGVADDLAPLHGSADPLGPAEDALWSDEQHQD
EHQEGSDVLE
>c137096_g1; len=244 start:1 end:730; minus strand
XWGVARTIGSHXKAPALEQLMDDDFTFPTVAAAAPVPEEQLDLEEVQFPGRLVGPIASPL
WPFSSSRKIKTTTTVDEEDXAVDVDENWRTHTSGAAARRRGPDGPAVGGLQRRPEAPSMS
SPGIVGHGFRGDIDDVGVRAHHDAEGVIAAGGAGQFCSSSRSGRGSRTTXVDAVAEALQE
AVRRRQEAAVPLPAPPPPRYLRGMRRDAANARPVLLLSSFDTLTNPLQLFVQHAIVLGGK
YYG
>c228836_g1; len=26 start:1 end:76; minus strand
MHGNRASLXRQVRRRQPNAETNKADX
>c36234_g1; len=39 start:1 end:117; minus strand
MSVKSRVRQFPPSTAGYKPIELDDVMYPAGSVMSGGQTX
>c123723_g1; len=93 start:1 end:278; minus strand
TRSAMYTLASKMKRGNXLLPVPSAVTLPAFDKVEGCQFINRDLTAPKTSSDXFIGAPKIV
SAQVEIKVHCAERPLEMHNTREHPTGYSYTQQT
>c144656_g1; len=82 start:83 end:328; minus strand
MAVDMMEMNFCKMHNMICSDRHAMVMYCFSRYEELGFGGXDGEMECXLSGPSILYALHGA
CEGVLYKETDSQCVVPWSNVM
>c209221_g1; len=46 start:67 end:204; minus strand
PVPMILELALXICDGMPPPHVPTNLLFASTVIVWTVRAQCLYECL
>c107088_g1; len=104 start:1 end:314; minus strand
LSVLVVTVRLRPVEHDSALMILVTGSSRGCSHEPVLRLRLLQKQNASTSGQQLFSSPVAA
LLLFHLEIQPQPAAVNQFAPSQQHPGPPVILCSSILCVFCFFAD
>c101677_g1; len=94 start:1 end:283; minus strand
MANRTPSISISFEYRFELVGTIPELASGKTAVGHDGELVTLVVAGSPKDVMVTCCDLGWT
DSSRDQALQASLDPHSRYLYLQVNTEVPDDGGGX
>c133083_g1; len=146 start:1 end:438; minus strand
XVWQSESASVMVPDPLRVAFPSSRVYITEHEYHHEQKASKKQTTQKLTQRGPRKLERKFL
AADHGQDPSFLDPELVAADIAAGAGYATRLSWRSGGGGKQSAEKATEMPRDEKKVQQSSR
PEKKRDARFAPEFYGLNCFECIVPF
>c181487_g1; len=76 start:1 end:224; minus strand
XPAPRSGLGPGCRALQSFMPAAYAGLLNGXGAARIASWPPPPTLASALADSDSTVVHMAV
CNLLANTCSKVVLGLX
>c160099_g2; len=71 start:1 end:208; minus strand
XVASPNTRRSEDDEDEXGGLIRRPVLPAPKQGCPLPAQPSGSSTAAPAALPEVRCHERQR
VRGRVPGPPVX
>c94445_g1; len=110 start:1 end:328; minus strand
XEAKPWGMGSLLAASSRSGNALAAISQATRAAHRHTHTVSSALQAMPTLALPAQAPGAAD
VDSGVSIVEGQGAMNEVASELGSKRELSKRRPGSVSGEAGAEQEQGGSER
>c165642_g5; len=67 start:1 end:201; minus strand
MSHAAEMEDVIQAARVDQSTPRELSAVVSGKYRLVISVTTKSFDPKCPKPSYQVHRIDAQ
YGKQSHS
>c198936_g1; len=71 start:1 end:211; minus strand
XLIYYRRAKHMCAGTTRVTTGAWECLCAGNNLAMRLKSPNSTYHTFSVTLTHCSLTPDPY
LFPAHSPTNLP
>c30816_g1; len=54 start:158 end:318; minus strand
MFYMLRPATEYFYCYQTINNVTVCSSVNIHDXVIPYYVAYYNNWTSASIDYTHH
>c68795_g1; len=29 start:1 end:86; minus strand
XATAAPRAPTPLLVMELKRYTMDRMFLV
>c177198_g1; len=75 start:1 end:224; minus strand
RLEDTITTSREINFFSWITNRSNNKCACLGKFVRLDGSNYTVWQDMFIENIIXIDTYKPE
QPYEDADAKVEETKX
>c182993_g1; len=61 start:74 end:253; minus strand
XRKVLMEEYDRVDKKAEXGRIGSGGGCNPKTMSPQIKRNSKRGENQMVTKIVRKRIAGRV
>c11368_g1; len=51 start:88 end:238; minus strand
ISDPFGRPQYSGNXEPAERALXEGPTTTEAALRCCEILTELGQXAERFED
>c72560_g1; len=80 start:1 end:238; minus strand
MTQLTDEXYETELKPTINRAAESLTSRNHAMHADRIFLCLAHALXKKASQTPHQTQLGRL
PPFYADLVFVEIAQFSKHLX
>c72974_g1; len=27 start:1 end:81; minus strand
ERSNGISEHTMLLVRINDWIRQAMFQ
>c149609_g2; len=199 start:1 end:595; minus strand
QGLREAEGLSSGHEGGADVDNSQYENEEERMAHDRQRLLDIQQVLIREAEADVENNQDEN
EEKRIGHALQELLDASLSADSGGLLRSTDEDEDDLNSSQDKSEVELENRKEEXENVGGKN
QRYVCQLPAAIYLQYIKLLSRRIXKIGHLCMVQDQRKLLTGRKSITAGGAHGSRQDSXAG
SRQMPALLKMHACWMAPV
>c42521_g1; len=55 start:1 end:167; minus strand
EYMMQPNQVNTTSAESVGTNELTEYIIIAKGACPTCLDPDLRHIIVLPLLEIGA
>c100567_g1; len=100 start:1 end:297; minus strand
XPASPPAVTPRHSIASACFAGAGKERDATRRRAAPPSSSHGGRRPLRPHGPKQVSPDYHG
SSTAAVGLDAGGDGEEDAAGAGXGFVGACKEGGRDEKNLX
>c164771_g3; len=238 start:1 end:710; minus strand
XPRACRHMSEYIAKVFLQMSTLRRLNENNGDVLEPFMLKLVQKLKGKKYPILSLLYILRK
KVATKTNTRYNPCQTSPLLREGKFRNSSKWLGLLIQLARALCKPXKLSIDRLQTTVYMQT
LAKTXIDFSGETCHKLIKVAPAIEHKLKXQLYSLPGANGDGFHFMRVNSINYIATKVIEH
YVTMFFDFIAKNKRKQEQPTFLFPCQPSKSRCLVKLPHHDQLSSHNSSPHWPTAEVFX
>c153550_g5; len=76 start:1 end:223; minus strand
XPGVAARHLATTSCSIPAPRDLQLISALRPAVLHQRTSVSDDDDLGSASSTSPAATKDDX
EALLTPLPAAAPHHQX
>c135349_g1; len=34 start:1 end:102; minus strand
MASGNCGFLLMFALITPFLNNLNNLQLNKALKFS
>c141595_g1; len=240 start:152 end:874; minus strand
MPLALVSLSLSSSSSRAPIQLDSSRSSARTTAGVATSWTSPGPGRALGLRRPTPGARLVR
RSARRARSSPPQPGSASSVRHLPGRRLIATACVLLAVSSLTAMAVGIILSRITLDSASLL
SPATSRGARHVRRGAPPQQRGADLLLVCTQQQFWEEAGHGVVGLEFRKGLRGGMENGSNN
DSPRGRKRRGTTVRNSGIKQLLNNRAGKYSPMPWYGGRRTXPTDQADKDSGRPLAYRQL
>c147924_g2; len=273 start:76 end:892; minus strand
XAYNRCGSYINSPSFDPVSTAQVPVYCSLASLLCSSASTPIAMQFKSAFSRLAAFALFML
SFSMLTCAAPAPAPGAALAVAGRSEPSNMLVARTDVSDKCHEALLDLDVKVDLGIDLLNK
CYNTKDCDCKPIVAQIVADIQVCIDILAKLTGTIDVKLSVIVQLVVSIIVKIATACGKWV
VKLGLSVYLEIFASIDAILVVLVNXLGQAFGLYCSLNQALPASXRYLVAHRSPDCLDQAL
RSLSAEKNAHGSSKEQADWRRWAISPGFWNVL
>c147690_g1; len=48 start:1 end:143; minus strand
XIGAWIKNIDQSNNTSPSSPTSSSSPSTPDAPAPSTHSAPLFLPPEN
>c88376_g1; len=62 start:192 end:377; minus strand
XELLEMLNSNSGILTIVLIFISGSISMFVSGRPLQTAIDTGLIDAXRLTPSYAHYVDGVD
T
>c144648_g2; len=90 start:323 end:592; minus strand
MDLSEVRTMKLEVLHHASRGSNHGFFLCRSKKTITPGRSAVVKAAALVAPTVATHPARNQ
VGDIEWRKHPVKQSLPNMGRPTWRGVQTPW
>c230417_g1; len=91 start:1 end:272; minus strand
XNAAATNLPVHLHGSYRRSPSPAVPSTQYNNLGDKQMTDIAQPVPVAPLPWVTPPTQYYD
ADPARRRTHSDQEIVYRTQDGGWGRYTYADX
>c163805_g4; len=68 start:1 end:202; minus strand
XKKGRKRVSEKGDGEVQCSMYGHTDAVGLCVPIQRSDPRAKVLXLAAAFYPVLVAWVGVI
VCQIWMLP
>c39030_g1; len=59 start:19 end:197; minus strand
MEVIQPASRASFMYKWHHVVSTALTRFGYTAFPLKVGTQKNPHENVPNYIFDVSVSAQW
>c167021_g2; len=639 start:38 end:1957; minus strand
GSNKHEFAEVQAVSEKERSPPPMXTTRGVDVEESSQSSDAERSTNNGKEMPRGVDTERPT
NSGKEKPRGVDVERPANNGNDKPXGTIDEERQGAAARSQRKAVNNNGNEKPQRQPIKTSK
EARKRQHAAEAAKQXANKDDDQEESKSMTIKSTEMQTEGKRXDASERKPAGANASGRDRP
ESQQQGGRNKMEKQAQPARGEAYQQPDAREHYQEDCHVTANSDSCDGNKEERRICTQQQQ
ESTNARRQMGEVDKELAAEKKQTNVQQLALEKKHARNSEVSNRAKNDSSMQLAREGMRGI
KXQEAPRAESSTQLAAGNNTQLERQLADTAKAVEEAIREASXLAVEKELTSGNAGASSSQ
ELAAKQEKIKIDQLDAYIEQQEASKNRRXGAVSQLATRQQEGIRSEATNHRITTNELTRP
APTQRAAASSTSGRRAGEPVFPRSRWPIEVGGGRIGAGGRRRQAGPAGIGRGQPETGRAG
RKRAGPDEIGARPAISXAVQTGWRPESGRADRIGDRGTALSVLEEEQHAAAGRAAGESST
QRCEREEQPTAGTGSAMAVETTRVAACKESKPQLESSRSRSRSLQEQHTWCRRGAAADEE
KQRPEDDGTQRRINRRGATAARLNHITSCGVQRNPNRL
>c24105_g1; len=22 start:155 end:219; minus strand
MSCLEGTDFNLFTYTHGSDIKR
>c75703_g1; len=115 start:1 end:343; minus strand
XAHAAASCSPGRYRPHQPLPSTGEVPRPPPPPNPHPGPPLFAPVRAPRQQQPWGSGSLHA
SRACASATTNTTSSDPPPRGPATGLSGGVAAAAAATWAGRGLLHRGGGGRLWLAQ
>c226049_g1; len=71 start:1 end:213; minus strand
RPTGAHKPLPPAEIAAGVAHRAGARAGRDPAESNIGDKESAHCDTFGXAVDAVPMFLQSA
VNHVNAVPMFL
>c192841_g1; len=71 start:1 end:212; minus strand
GGHSSSAYHPSTATGLDPLSLAVVDXITPPSPDLAEINPHISNWIGSNLFPFSRLSVGQP
GITAASASTPR
>c125333_g1; len=91 start:1 end:271; minus strand
XVPTEPDGVPDAVNNQAGLMPTTSSVEYPSRDTSVSLSVLTPLAAPIQSTTTSMDVSKLA
AYTEKCSSVVRHRNNDVPNSLRLTTAAAARL
>c72925_g1; len=61 start:1 end:183; minus strand
XRDHLLLQYRHPGDMVMLSGRPNVTSAALMSCTDVHKNDPSNSVIGFTSSREQTNTQNVL
W
>c224075_g1; len=157 start:1 end:471; minus strand
XLFYQRTREHGDRARGGRREDGRRVGARDGGSRLGSVVSQSSALGTAPRGALVLGIASPA
APARVSRRTGVVAVHAMEGVVMTVSPADTAGTKMMMTTTAATTGVGLLRGAAPRVRTTLL
VALRAMGVVKTGAMTGATRVAGTAGMVFCHRSSFKPL
>c233350_g1; len=30 start:1 end:88; minus strand
MQEIVKVFREFYRPNSDFAVNSKGRRVGSX
>c139343_g1; len=75 start:1 end:225; minus strand
EKGTDLTKSEQGRLLMCKEGSRPHRLTATPTAASQQRAARLADRLLQTEAPGSTGESATV
GERKQGKDFSFHPCY
>c33233_g1; len=68 start:1 end:202; minus strand
XGYPSQGFLGASIVQRYQLIILVFLKQEDNSHLLIGSFNIGEWNQYHHRRSTIADVHPXH
YNIIAEPR
>c203351_g1; len=80 start:1 end:238; minus strand
XGEFRAPGDAQHLPETEPQTKVFEXVLGKGHLFPIYRSYXVDLKNQHQKPQEEDPDGIGI
IDRHGPLPGGAAGNCGRIAR
>c26978_g1; len=77 start:1 end:227; minus strand
QPLGTSSTMDPGLRSSEIFHESTSAATWRRVGFAEFWAVAVNSKPQPKMASVAMDSGGIS
XAVAWGVVVEQLHGQDX
>c185634_g1; len=37 start:1 end:111; minus strand
XLFFGKAHLIDKVNNNNKGGLQECTKDTNEAWSLMC
>c23425_g1; len=81 start:1 end:239; minus strand
XGQWYCMNDAFPKDGDGDGTIIVTTTIQSVANVCSSCNGYVYRLSPLDDDKSLDLFLKER
PSWDRCLIKENASDILEICDX
>c216598_g1; len=59 start:1 end:178; minus strand
KGLTDPLTCINTIPRPKLKKEKSIPRPLLDPFPLYKTPRPPSINFHLISQSQTNNPKYK
>c217263_g1; len=126 start:1 end:378; minus strand
XKLVTGMGTVTDKIRGDGYGYGMALPCPYPACAIPSNMILHVSLIVLRGQLHGGHRILLG
SNVNSXPWSLDLVEIDATXANMLTAYSLFPAGRPAMFIQSIHASFTVLVAGERHAVRYLD
FEVEGX
>c134445_g1; len=113 start:266 end:602; minus strand
MVVXSIVQLALSFLENIQVDEXRGEQCKSKYGIPSNLFSSNLQAQVIIILTFLQKDVYLP
AKTEVIRRKPASTIKXRQLAGVSRNVLVQLLIVKCQLIEYDNYHVKPASASRX
>c1395_g1; len=81 start:16 end:258; minus strand
XLLWIPYPPLSGRFGGLEPSHGLLDPKIWERVLPYPFLLPVWTKLICRYPIPLLLQLVID
TITVYVPGVFVSQKSGLNKA
>c144456_g1; len=130 start:1 end:390; minus strand
XAVQPCRSPVHLRLALPPPQPPALPLPGRSACPVARGEGLASWWTFRFRIGPATDPARPP
PAGLKPRHRRRSMDGAAAEGEAPAAGTAAMDDSQFLGSMMGETVLAQPAPDPGLAAAPGL
ALVPPQQQQX
>c151599_g1; len=91 start:1 end:272; minus strand
XDLPIKNTTDTTDDDRCITKNXRWDNLTTTTKKDDSWPLRYRSVPPGTLGTAAATAVAAA
AAAAAPNSFPAARREARGPSVSVRYRWFSD
>c188267_g1; len=54 start:1 end:161; minus strand
XSKLARQRDLFNFLAVIFAKDKRNFFGPRVISLLIGPKVPVTNWIHNSKISPL
>c127783_g2; len=84 start:1 end:251; minus strand
MTNYPPNQICSPPELPAYLKTVCDLKPIVGVPKDEEMVGIHAVLRMAHKFVDVPDMCDSR
LFVRLSGHLFDAQMAKIEVNIRAX
>c185747_g1; len=84 start:1 end:253; minus strand
VPVQAVGVDRYDEFMDSGNAQEAIPRYIMRPEQAMSVFSEFAVLVGLAHGGNYRFGWVLL
ELALIVGFAHGGNYLIVGFCPSCX
>c151890_g1; len=323 start:1 end:968; minus strand
SSAQSGRLAAAGPLVDYTMCTATGPAGIASVSVDFXIDVAASCKQVVIAWWCGACFTLPC
EVQFCASRGFPNAAFSFELGFQLAVASRVAHDXKLNFYMPELLYVLFXTCVSCVLYCDPY
IRDNFYSACAGLQQQESNPLTMEHEHALQLSFPSSFIYLRXTAMEKNRKMWGRRESSSMK
KEYLAEKERHWKKHEKDHHDPQVTQFNEKPLGAPVGKISATIMQLKTLQESGSXSGLRVR
VREICKLLSLAEEAARCRAQRCGEPEQKFSSEVYDFIFEPPKSALAYLVHHSGVLGLSSE
LLFNGHGEKXRSENTQSFAGKTX
>c219230_g1; len=72 start:1 end:216; minus strand
AIHNMAPNTSAADKAEIVAMVDYDKMSFAEIACEVHRDPTTVSRIYHRYHKARDLDSAAP
WSGHPRKLTESD
>c140256_g1; len=81 start:38 end:280; minus strand
PTLITFSRLIKFAYLQYSAAGXMDMFHVPVAAMILLTLISSTTTSPKTIVQQASGSGSAA
ITSPSAAAVPSRSSDGYRVQ
>c225758_g1; len=67 start:39 end:239; minus strand
MATKRQELINAGKAYIKGKPKKYYAKSPQYICTSSVRKTKANWRIFSQTGAGHFYRLIXA
YTHVPPX
>c130888_g1; len=84 start:1 end:250; minus strand
XSTAIWSIPEAAKVVGRQNKFRYGCVGQCMTGGFGEFVAKNLLNEYEAEKNRAKQERREE
GVEAGEXFVPGSPETTLSAFCLCX
>c145991_g7; len=53 start:83 end:241; minus strand
PAHPKLKPHHMEKKESTAKTFQCLDYINFAPRIPKSKEKKRTNTFHDSRPVV
>c77356_g1; len=116 start:1 end:348; minus strand
AKDAVRNMLVFEPPEALGVQSFLILILPCPVILFYHAAQCKTSTPTCRTDQSPNQSINHL
VHQTMSISSISTKPMSHLPAQRGLPRLRRASSPPTFASRIRMNLGSHEETSSKPLY
>c157786_g1; len=129 start:1 end:387; minus strand
MAIVACTVKWLSVTSKSSRANEDDFNLNLDAACAASSTSSVRGSICKRGGVWHDKIPVTT
RRTHPEGRFHGGDRGGCQEGLREAEPAPGPRPRRTREGFDLPVEELHGGNAAGVGYLGTS
MLLRIRAFV
>c178486_g1; len=31 start:1 end:93; minus strand
MGQLGKLSMHGRALAMSYHXTTAPPSSIRSS
>c116573_g1; len=63 start:1 end:188; minus strand
XNGGRSDGEMSSLLPCMDRSEAAFFFSTKMAELRQPDPDHDRSITSRWNATGFGCSGPAR
PA
>c92030_g1; len=41 start:1 end:123; minus strand
SLMARIAHVWPVVMSLSKKNIVDGRGKSIFXPELHDDITK
>c152745_g1; len=279 start:1 end:837; minus strand
PGTSPESILAQIRHGAGPAFQQSTIQLXERDPSVQSDATPKGGQDQSTAARQELRPTPPR
RHLDAVKKKAQRSNGXRVGGLINEDAGEVPPRHTQHHATMARESSTASQPTPPADASRTL
RRYGIPPDTHKGKQHSKPKTIMYKRGQPPPHPLAGRRGYRVEGRRGGGGGVEKTTLKGRL
GAVAGGRLEKGKGGIEFRPTSLSILPIPATVGLPAASVHHSSPAGLVSPQFPTCETTFRX
RAAAXGLAAPPGPPGRGAFVAEEDGGACAEADAVAADAP
>c107918_g1; len=83 start:1 end:245; minus strand
XKPSSPQPEAAAATPDASIAEADGTANPSPSASSSMPPPPPPKPSPPQSSSDPGAPAVGD
AVLSPSASGSSDGDSGGDAEMAX
>c76825_g1; len=92 start:1 end:273; minus strand
XYVLMAGCVQSRAEKSRHWARAAACMIALAVRSHLRLPWLRSMRLTVAGCRAELSRPSAR
SVTVAPGRRASSRVRPIDRXPAGYPMAMEHGS
>c62647_g1; len=28 start:155 end:238; minus strand
DVLFRSSLPTRQSPMDIIIYRVSDVDQ
>c645_g1; len=36 start:147 end:252; minus strand
XVEFEGGSARYKTEVNETEQAENNHQGHGHPSSQN
>c15235_g1; len=72 start:1 end:214; minus strand
XAVKAELKVKLGCGEYYVSRRRTRVDNIMEYGLGQGVWTEKKMVKNGATLAKALVALLAD
TDREAVWKMLAX
>c35102_g1; len=131 start:1 end:391; minus strand
XHPAEGKISTGPWGTLVSPDCPFVIKQLEDPLNKSFEQVRRWIMEIFQLNEEMHEITLQH
ILYVRNNLLAPPSTVLIDIIGDDSWRAFLNVAWRHVGAFILFVRWTAKKTTSVSNAIDNH
ATTVADEDPAX
>c49550_g1; len=58 start:1 end:173; minus strand
XAPPVNSRAPRRRAVSSDVLPDIRRSWPECTVLTVTAPLNFSTAPVSGQRPAAVELI
>c81226_g1; len=212 start:91 end:723; minus strand
DLETFHSNKEAFRIVGAYKSGLGWSGISKLHMLRHFIEQIKAFGXDGRLYNGNYGARLVR
AGMLPRKKSQADDCDFGEGYDDSVTDVEEIEIEPTGECDRSQPTNIEILRVKESSCYYPM
PKILIAKRPTIVSRKLTDVAHEQGAPARANVXKLAPGRILSSNTHXLPFAPLVGSLIDFV
RATPARAKPNGERTREANYDTVLIEEYPANN
>c44047_g1; len=82 start:1 end:246; minus strand
QMFAVNLNALFSHYQIFLGTILVETDLLRLPSTFYEILSEVFKNGLAQTCEIWQTKTXIN
VLVSAPGYVIGSPQSRKQNSYH
>c143392_g2; len=117 start:1 end:349; minus strand
XRPPIHPKLPTTASFAATLRIATVASMLVISQIVGYSRYQLRSAYVSHARRQKYSPHIDS
PGIIXNPDIVQIPNRGSAALYNSIASKIHTAXYMPADRLSAMVSINASAAPRGSESX
>c198389_g1; len=128 start:1 end:380; minus strand
XRKLSSSRSVPPYNPQFEYNKDDSPXDGNVQELADQLRVRRSMVCIGHGDVRSLGACAMI
LYRLGGKPGSRLRLGIGRLSKKRTLGARYCIAFEPYXSQLPVSGRAKAEIXTKLILGQVS
KCDVEGGR
>c139321_g2; len=36 start:169 end:274; minus strand
MGLLIPCLKPTNLPPNRDSGRTEDREPHLHDESTWX
>c238246_g1; len=69 start:1 end:203; minus strand
XEHPPPSPPPPRDANLTPPPARISASLPPPPPLPSGSSGWSATTSTAGQDKPAARSIGAV
LKMARCRAG
>c182290_g1; len=78 start:1 end:233; minus strand
KIFGLRPLCTFSLISTRKYWISCKSGDVALPVGRPLLINSPLPPENSAGWFYREYTAQDK
ADDMYAWQVMRKERQLRV
>c231865_g1; len=20 start:169 end:228; minus strand
MALVELAHVQMYTSHLNTC
>c112691_g1; len=53 start:1 end:157; minus strand
XTFTVHIEWLELMGSFPEEKNNEXSKDNYTYVGMPNTDCGCYLEDSEFGEVR
>c207933_g1; len=68 start:1 end:203; minus strand
XALPVNDAVVEHCREVLRVHLQTVPAVAERGAVLPLVLFDHGDAAAWYLEAARRGRPGHR
AGGEAVDQ
>c173257_g1; len=200 start:470 end:1067; minus strand
XHIDRVIGLPTTSVSSLQLQRSPTVGPATSSLQLEXQPPPPLSSLSAATTDQAPPPPLSI
SSAASQLGRTAASPPTPVDFVAVSSTTIGCAISTPDLPIHASDLVITPDFVVFCSRRADE
VAAVAMSAGARTATREVAGVGRARRRSGARRDPIAFLERRRGAGCKFARDLAGGSXCFGW
ALAGPEAGRGLSGLAALGW
>c74335_g1; len=85 start:1 end:252; minus strand
TAFFRLISSDPSKQNINTVETNTMMAIKAKSGQSVRNTKRATAKEIITIPVTTNINSDVN
MACSPVPGAMIPLHASXFPLPPLAX
>c165837_g1; len=717 start:1 end:2154; minus strand
MLVQSTKATETVKGTQHLSNSKISKGIPSXNKLLNGQTISPVTPNHLVETNIDIXVINHM
IPASNLPEGGAAYVDFKLRSLKVDLKPNQRFPHDDIGCYSDKILGLAILVLQEELVHLHA
FPSRVLYYKITGAVHRNNSLFSACCSWTLHLTGXISGLELMEGISTKLLGNIXNQMIIYK
FNWVNLEDHQSHVAKEFALNPPHTHTHATISSNLIFNHVSSGNHMYLRSMKVSSTQSDYF
NIHIGFTATQKGTGQYLLFVSTLEXLVQPIDYALRXSPGARTKKSSNSKLEEKSRKKKNV
RYEGPIRLIKRTEVWTIRIGNKSKNPXKEPEEIGNCWCPQNKNMEPENRPQPPGRSPPLP
LKPGGEKVERPAARPAAATMTWRCNSGAIRLRMGALVEIGERARSGKGEPEVKKIRSLSS
NPVSGIRRGGFCTRQITTSLLWMPARFTQIEGYMREQGVEQRAGGPLPRAAAAEPPVPTP
TLQAHSSASKLPSRRRASPASARPPAAEPPRSPDPSLEQRFSDAAARGCVVVEMRPGQKG
GAVVAEQSGMAVGNPSAELXEPVCLSLNVGFPSLFGRRPRGSPAPTPPPKAREQQDKAQA
TAGSKKKTRQPQTPAAADKETAATSNXAPQIGMSPQKRSNRRRNQEKGKTTEQEKKHSRV
PATPRNGCVAGQLPPPPAAHDQSTRALTSRGPCAERQNTGMGSVNTTGPRAATHTYT
>c166429_g3; len=31 start:353 end:443; minus strand
XRTSREASFKDLGPRCAILKNRDCKRARKE
>c105077_g1; len=67 start:1 end:201; minus strand
XTGFSAQSLRVSMSCFDTMNSLDDSYSVRNEPVYIXSIVGRGFGKKRTGLHMIPVGRGLP
GTWAGGA
>c158570_g3; len=117 start:1 end:351; minus strand
XEMKDEYKRNAKKWMQKAKKAMQEGGSSDKNIVEFAAKYLSIKGAIMQLLLQDKKRGNLK
SKNIYKGAHFRKVLILQKRFMYANDGRITKGYNGHTSIISNSAADFLIKPDPSGFVL
>c204343_g1; len=137 start:1 end:408; minus strand
XDDAEVAEKLRSFSSELGVTCSGGLSGDEARVWGARGGGHLPETRKTSAAPPLSNSLVLT
AYILSSAAPDDSLVSAAPPIEQATEPLPLFSEHVAAXVAIDEAPPRARIMARVLARSSSW
ALVGGRLQDAAACQDEG
>c37516_g1; len=56 start:35 end:200; minus strand
MALAELPQSLGPRSSPLPLDPPPPRRRAGAIRXVPDAQLPTACLPARMPPASRQR
>c55483_g1; len=133 start:1 end:397; minus strand
VKRDVIELVVHERVVKESNGSTVVNPMLATKNYIEWXIEMKITVRHQRLLDVVHRRQRRQ
TVPQPEFLTMHSLDNELVARSARPALPWPWTSWRRRRSCLPALDRGTQIILKANTWNTGA
FWSAVGVAPFPSX
>c153755_g4; len=85 start:1 end:255; minus strand
PPLRSPLASAMPPPPPAAVPANAAASAAVTPXGNYVLPPRVDPHALAVPPSSATPWLTLA
VVFGSVAGAIPAAAAPPAALYIVYX
>c50811_g1; len=74 start:1 end:221; minus strand
EILPHIDSILLTAHLFVDDMTSSCAKXCLQGEIVPATITGKDAVSVRDDHPPHTMQLIDV
IHEFLSYLKSCEWX
>c20333_g1; len=37 start:161 end:270; minus strand
MARWSGGLFSVEHSSNNGQHELRRFPLSRAWAIKPST
>c209395_g1; len=62 start:1 end:185; minus strand
IAMFVWVLGDAMRSCMPEHCAASILASNIILIDCXIGEQPIVSELNICTSGDHRRSLVDL
CP
>c234258_g1; len=21 start:228 end:289; minus strand
XVVHAEIPTVSEFLGRPDNNW
>c92430_g1; len=95 start:1 end:283; minus strand
XTFVQLLIRKGNQXDQNAWALCSTEAITYCQFIYSESLIATLMAXPILAVQVNGCPDQIE
HYTLHYAPLGSNSYHFTSAGSTVATFTRLRQELQ
>c218468_g1; len=67 start:1 end:200; minus strand
MHAPTTSWPSNNQSKSYCLHCSQQRMIQTRGVVAHRTVLLITRRKSWTICSPTGYTIDSN
PGKNVSX
>c178354_g1; len=67 start:1 end:201; minus strand
XRANKEQIEQWDYKIQNSPNLKANSGSTYDNLQCIQYPPMELNSNTAPYGNNRSFRTSKA
TIVAKEG
>c70370_g1; len=56 start:405 end:571; minus strand
XADFPNVVLSCRPWFPDWVXLSASYSPRAPQPAVGQNLDTSNAIPDAANPVQVVF
>c150972_g1; len=160 start:1 end:483; minus strand
SANGKLTVLGSQEPPPCSAVNAVLLNATIFFDTFIDPEPPPLGSGEGKSLSTTPRSRESD
EGGRSATELHGAPPTEEGPPPAKATPTTPPPPQRRPQQPTGTYAMYTPDPAIPRPPAARA
ANGVREIGRIAGGEVVREGGFTNRLLSTVDGREDKVQGPX
>c209826_g1; len=72 start:1 end:214; minus strand
LLIMSSSDFDVQQKKEPTTVVTWNEYEALRDHLQRQILTATNPINENVQNVELGLNEANE
TITETQQQVTDX
>c102294_g1; len=161 start:147 end:626; minus strand
MPHDPHILVKGWXIGAATDMCVRDGKSISRVYENRKRSRLTQHTQLKRAXYFTNVLYALV
LSHHAGNLGVALILTNKIITSVDLIKXHSAAYQTHRVATPLFIWVNPNXCNLFKPLSMPP
ISARFSGGAAAAGRVKSCESPGVRRPFPVFGRAGFTSSYD
>c79441_g1; len=36 start:186 end:293; minus strand
MDSKVDARKLWMMISMFSLHVAVTLFPPGEHSDFS
>c136664_g2; len=45 start:1 end:133; minus strand
MRGGSGWIGHAGGAARAQGWRKEVRAXKTPRRVPAPAPALGRADP
>c149023_g5; len=69 start:1 end:206; minus strand
XDKDITESMFEEAGKVVDDVNLVVVYEPMKPPKSSREDTNMPAEEVPEAKKRKVVESASG
KSKNKLGSS
>c156902_g1; len=258 start:1 end:774; minus strand
WTSPSFAARIPKIQEVLIFASSTLNYAPLFFSYYITAYELHVSDTLSDPGFSLFSVRLPG
WASFFPMPQDVHATLFPAAFIGAGRIKLSVSTSFLSAEVGSDGPVLGGVELEIPVVQEGA
APPGSFFGLPGPLVRDVHFXESALQAVCFLQGLYGFVVHDFNYEGMQAYRELARSAVILA
VSAVRSGGLVCNLTNVGCIGPVVEPTSYQLLCNLLISSVCDMXPAVPSLGGADLFIDSVL
VKELLLARPLCQVECHVX
>c33359_g1; len=29 start:342 end:426; minus strand
XPASRRAAHPPFICFEPENMQDFSAAYS
>c53976_g1; len=134 start:1 end:400; minus strand
XADPACSSLFSLSLSTAPPSKFMISPQESIPLIPPSAREIHPPIMLFFEGSNHRIKDGTA
IKQAVDPSCNLTPLNSLVSDREPHCSLLHTTMTEKSKALLATDKSTATLPAPRSNRRSGK
ELVQELGTDEEKRA
>c54869_g1; len=114 start:1 end:342; minus strand
AASAIPYLREQRPRPLPFVRPMDAPVLTAGQLSVVWAVPGQLRRYPRDTPADSVGKRSAS
WEQMDSAADEELLACVGQGXGQEQARLASRKSLTYIDQGSRICSSALRIPLFLT
>c71267_g1; len=75 start:1 end:224; minus strand
XECDESGWARGNEKAPSWSGAGGDYGKGGDCQQYKRPPTSARKTYCRGGEAGRPRRRAEV
AGTAAVPREDVLVVX
>c196957_g1; len=27 start:1 end:81; minus strand
XSGRFPGDRGGGRWRDLAVAAVEEVN
>c166078_g5; len=56 start:1 end:167; minus strand
XSVASQSVVKTKHMLTKLWLPNFGLANCGCEPNSALDHSFSNGPPLATHKVVPRG
>c61800_g1; len=25 start:174 end:247; minus strand
XIMIQNEASIYSEHEWNTINVSGL
>c233084_g1; len=36 start:1 end:107; minus strand
XGQQWAFSSMYSDNGENSVDTRNMENAVFKSKEHL
>c162014_g2; len=75 start:1 end:225; minus strand
LGQLHFMSLRMKFNAFNCQIGAFSNDKHCSDYDVITGWAGGIDELXLLPEIENAAVIGLS
CVLSSSNGVGTSKR
>c201963_g1; len=88 start:1 end:264; minus strand
MTSAVPVVDGLRRFPGANSEPPVLPVVARVQRGHPRVPALSKSRINADLELPSAMAASGL
PLRYLQKAGLPVWTSTRPQPSGSAFGLA
>c33020_g1; len=72 start:1 end:216; minus strand
RTSTETQNARTVTLTPHAXSPLPLDPPILSLPLTLASASNCAAAAANPTACRPASRKTTA
VPVLAPSSTGRQ
>c148642_g3; len=266 start:415 end:1211; minus strand
HPRCSAPHRQVAGCSTVNSSLPIGRQFPAPSSPSWTWYDXNALPVEVMEFHHTGNSAGKL
LHIHDDXTVHIPIASTAVHGXFIITLRLPERRPHPPPXEKTNGLIKNDIASDDXTVTKVC
IILLKPYNHRENKQDLSSTPKAEILSAMKQYFSGRGQFISDSRPRDKTKETNFSSHLFTV
AHMHKRXRIVINALVFTXHVHSNGAPAKHTLTESFTLRHQSIVKAKENGINLVCQSFILS
PNLIDQLSENKWGENKYQNRNKHMD
>c47896_g1; len=20 start:1 end:59; minus strand
MXLCKNVKLSATPADSVEPL
>c159619_g5; len=30 start:238 end:327; minus strand
DNLNVDQQGRDAVSFGVRPLGAFTARIAP
>c164051_g1; len=184 start:1 end:552; minus strand
XPGRRRGDPXTAPTSSRRPHSITIANQMQFAAAXEFNEQVTSTAAXHNLTRTWMPANESD
AKNARDASSPPELSPPTRGGRVGQSSGDEARAFTSASVGAYLCLAHEHDELERLLGSSAT
NSTRRGGEGQGRAIPRSSGGEEWEGQPDEESEGAGEGEWGSAGRQGGAVERKREGLQSEE
LRAE
>c199208_g1; len=19 start:1 end:57; minus strand
MSYTHRTLAKWKSDRTLTL
>c209006_g1; len=113 start:1 end:335; minus strand
XTPRPPKDVGRQMLCQATMHCPPFARSFPAQKNALAHLLISCNNHAGASAASNEWIGLAM
TIALIKTSLPDLSSMPHCQAGRKFKTXSSTGCQSTLLSCPVKSCSPKYLHGNX
>c24368_g1; len=63 start:1 end:188; minus strand
XPCDRIVGNAHAXALVPAAADEAASRSPSTYTSYQALMNCYCNADNVGHQGTGNANGIDV
LL
>c21981_g1; len=52 start:1 end:153; minus strand
XDGPGAASXSPAFFLMNLATISGDSQLGPLQDGACRNRKKKEKLLCMPHKL
>c215200_g1; len=71 start:1 end:214; minus strand
QQSPNGKPNCKATFHGYRPLLLLVNELVPEGDIPHSPSQADSPFWKSILRMIPMVQYSTY
CMPANGNTTAF
>c195540_g1; len=31 start:1 end:93; minus strand
MGGVFDRIPPSNDGCCTTTSLCMERNKSYAS
>c209405_g1; len=69 start:1 end:205; minus strand
XGGDVVRLGTDAALPSRGGESAPAMAPARSSMGKSAPVGPKRPSPVKQAQVRVAVRDGIR
LEDLYSHSX
>c220511_g1; len=70 start:1 end:210; minus strand
XGHHGLKLQSTQVSNNFLQHAAAQQEFKQPVDLATGIQMAVIDGFATEIAAVQRVNLGRA
QIFIAAEQQX
>c156278_g2; len=129 start:1 end:385; minus strand
RGMTQIITPLRRSSPRPVPELGVPAWLRGSPQPPPSSVPPPAASPTATPRPAYLHPXLPP
PRAIRSSAIVAGRAPVFNAGSSEEITIDMVTSSSNFLQVSMQKNVKAPPAGVAVNERATG
QGRTRKNEX
>c92015_g1; len=94 start:1 end:280; minus strand
XPSPPLPDPTVITPPTSAPSRRCGDGGRPMSALVDHLKTFAQIKAAYANAAXARPPPGSR
CWLTRISQGAIPPHANRAGGLPSLAAAASAFYEV
>c229214_g1; len=41 start:137 end:258; minus strand
XGVSTNIAWSTNIGGTVVIFSFRYKNDLHFVSVLPTTCSD
>c11371_g1; len=86 start:1 end:256; minus strand
XRTLSCVSDGVSPPKLTPHVSVITQKAHALASHRMEPRGSGQLVGRSRADPYVFTCKIAP
PDQQDRATCPNAAAAQRAGPEQRTQX
>c156278_g3; len=166 start:333 end:830; minus strand
RRASLMGLAQFSAEAPVXMTPFSHVPLIFSIARVPQVKPPPPRPAQTATPRRRSSPGPPS
LSWWRGSPQPPPSSPPPPAASPTATMDWSSPRTRLTPPQATRTRKSSVTRAGGARTVDDG
EENPHPHHTAATTVDTTSGAAAANGLLSHYPSSVPIHYTGEKQFD
>c43772_g1; len=129 start:93 end:476; minus strand
MAEXVRGDAAASLAGVGGTADHEPGESAGGQSSDPAPPQPVLAAMERAASPFRPCPTGKE
PSIRKRGRLRAAGEMGXSSDLVPLSSLLSDFVLSSPSFSRVMVLVVGGHAGGAAGARGGG
CRPIPEVRX
>c60802_g1; len=85 start:1 end:251; minus strand
XAAAGRWKQQLELQAPSALLPKRTSPTKVETAAIRLRLRSXEDDFSSGKGIRISRATQSM
EETLPRAPAAPTAARAPPRRLPPQR
>c146785_g2; len=144 start:1 end:433; minus strand
XSTSSPSSLFPARAATLSLLQHAWPASQAAPQTAAGHHARRRXIGPLQEEIFCRHKPPCH
QQLIQAIVFSIHQLQVVNFAITAARPRSLSDKFVALGSDGNELNEGYEEDHYPDNEGYVE
EGGDYDYYDDEEEVSWTTSTACG
>c229582_g1; len=24 start:158 end:229; minus strand
PGDHANSRSVSRCNTTFAMESPA
>c38235_g1; len=83 start:1 end:248; minus strand
MGGADPGHSHKGEEDCIHKTMRLKCCRHADDQHRESPHRPHDTRSNTLNVGTLEAAAPTF
RCSAAPCAVNQDHHLPGPPPRRX
>c196507_g1; len=127 start:1 end:379; minus strand
LPIRLIDGPRGRCDTLCFDLRSSRAEFGAASXMAHDLMXSRCLYAGGMHETVRMSTVFTR
ICAFSNTSVWFSVLGIQVDALASWLGDYHPPSHFFDIYSTLRSLELLLRFLIHFINLLGV
GLQAMLX
>c95694_g1; len=119 start:119 end:473; minus strand
XPYKPWAFDEYGPASNSSPTSFRIIIIKELNIEMPFSVGLLVGKVEATLGGILNKPALKE
KGLAKQKAATAKNPAHPVDEPVATGVPPHSHNTPEEQLAAEGGPGETILAGGGGRSAI
>c164659_g2; len=82 start:152 end:395; minus strand
MTFYNHTETSTNANSNILQETYNLVPQTTLTATXYKPIKLTDXTSPIRNEPDMYRSKNKY
SKFAENTQHKVNQCKTEREIRT
>c187370_g1; len=27 start:1 end:79; minus strand
MVNSPPDSFAGAFAFPVAPAPALPGQX
>c222104_g1; len=151 start:1 end:456; minus strand
ANQKRLKEVCLSDVDSNSLSXFYTFEYFCLCHICITISEVMRISSYANVLDQPTNTQPNR
SSVNVYALVPQSLALGCTNFCTNLNSLVWNPRPPIPSSENQIDDTNYCNLQKISDFPSAL
PDVLPYTFKHKSDFCLSLPTCGNSNTHYRT
>c149104_g3; len=95 start:1 end:284; minus strand
GGGAGGSGPWPHDDRLRPLEGLDPELRGWRRRGVGEPARPELQAGADAAEVEEAGILAAV
LDRERTRPVADAFDEPVPDAAARAAAAYPVPTGVX
>c180006_g1; len=84 start:1 end:246; minus strand
XHTTPHPAALFFXPILALEHRRGHGAXAPAGAPTPEPAQSLTPLPHTVLPPTEAVQGRSP
ALXSLGQGGTEREVAVGRIILHKX
>c121410_g1; len=211 start:1 end:635; minus strand
ELASESKQXRGQPYMETRSPDSPAKNGLPMPTFCFIGGAHNNALVMDNMDRMVKRSWLEE
WSSSPMLGLPLSNANFFPCLKDSLLGVAVDTVSAMTECYXQPFDGLRAYILLRISEIKKQ
KPYNLVQVVSHAASRDLVFSRGDWLLIIVVEAISINLKFLTTLAQNDSAWNDPPPPRSGP
ALCSSEXLTICLPLALAPAADAVESCTWSI
>c184256_g1; len=30 start:140 end:229; minus strand
MGPKNTQELATFGINVTITSDRNGLQLFR
>c225492_g1; len=69 start:1 end:206; minus strand
XPPRHRPRHALAHPPPPPTTTTAPPWQPTLFPKRAPATRDPKIEATTTTAAAAASLTAGV
HDETDAQTX
>c94694_g1; len=208 start:1 end:620; minus strand
XLDPESEEIDKLFWAAMELRXSGPLFMLTAKRRPCRVGSSFFLAFSSKNSELQIMAPFLY
AIHVPEQQLRAEXGYVQLLILSYLKLNSCLTEVASVAVDDEFAEQDXKCLAEDEYLLDAN
SHVWAVSEXAAQPIGEWYSKLEQVSQLVQGIPTCCHSKKIRDLVTVDCTGAXSGSFWPLV
PCVQDWLLTGDYNDLQPMEKSRLIALC
>c163711_g1; len=267 start:1 end:798; minus strand
XVARRAQRPVARLLPPGEQPGAVGSAVRDAAAAAAAAAKAEEEDDATSKLVEQQPPAPAN
QALKHEQGGQDMKPEPSEEPIADPVTVAQHPPPLAQGAIATGGGGAASCYCRVPRSASGH
AISTGQSLCRSSSSYLILLRIGKIPAAKSNEKVYKDKGQHQPLSNVGPTVTAYSSXSNQI
TEGYISEMYYVNQELTVEDFLYDDDYKINLPGSNPEILNNLEGICHQEYSQFNFPQELPP
NVYLDMNNYGQSAGDVFLHMSDLLTTX
>c159233_g1; len=50 start:1 end:147; minus strand
XDRKLQVRYAYLQAGKXNSYTHAAKKERRKIIPVIPYSMKQKRGVQYAA
>c103093_g1; len=60 start:157 end:335; minus strand
ASSVPNPKNNPKPKGKDQPESGRQFTSHPSARLNEIPCHSNILSQPPPTKAHHHPHSPAW
>c146018_g1; len=43 start:1 end:127; minus strand
XETEVDAENVDGDDPVSKKKRRYSYFRTPICHRISSEIGDFL
>c184218_g1; len=59 start:1 end:178; minus strand
XARMQSFACTMALALPAMPEGSPEFDAYRYACPPDVKPARRKLAYMDDQGLIWHANPA
>c110839_g1; len=54 start:1 end:161; minus strand
MKTGNNCASSFLFTSSNATGGTSTKKSDLWFPRFECKPALKTPSTTTCQQRADA
>c163846_g2; len=80 start:1 end:240; minus strand
XQPTRPIRRRCIPPAPETTPPPPPTTRRTPPRPPRRARATAAAAYHPYDSASAPPYSPYP
THDYSPSPAPAPYPNYPAPP
>c153547_g1; len=281 start:50 end:894; minus strand
MSSSSYKCFXHSATKKTKVVWLFAEYSAXASYTGQFTVSHQLPASSYFFSSYCSYYLIGA
PPVQFRASTSDQSWAKNVVVGAVFENPERREVDEIGDLNPDRPVFTTQKEEKFQVDQTQQ
FQPSPFSYLPMQQQEQRRNNETFRXSLKLTMGSMPSPAAAFRASGLRRSPPDELPLVIPV
AQIPLTWSSNTLLFVAAAKEMCEDEGLQPWAAEALKLKADAGFLAPNLGPVVSMEEEAGP
RMAAGASERHFLVGFFVRSLGFSRGLVGYMLKSELSPWEGE
>c191450_g1; len=85 start:1 end:254; minus strand
XLLRSPVWAWGPLQMALATSGLSGXVEQESLADPSAGSTRTAANTAKVGAATPLIEGAPS
GGRHGADLWAEKWAAQLERRRGGLG
>c91638_g1; len=75 start:1 end:224; minus strand
TKTLSRRETRSSGKPARQPKGPPQIATGGTVHMNSARPGEKTPPETRSLRESNSGAAGEP
PLTQPPRHNVVLSAX
>c178302_g1; len=97 start:1 end:292; minus strand
XVKPPNSPNLPTVPSSLPLAVPPPPSISAASDRPPAPATAPPLLPKIRPTSLPRSTAGAD
RCLGALTSCRDDDRLLPHEYLPPEPIPLMFPFDYST
>c127531_g1; len=586 start:77 end:1838; minus strand
XSRESGNCFGKNLVLIPKHVGLCVAEDGVVLRKPLATSKXFGSYLENLLVVLKELDSYFE
SNYQLTSHELPNSLNEXLQLISDNTIAMAKEHHGHGRMEILEMDETSKRVKEASQISDHV
KVYGEQAVESVGKTISLNMRTATKKSWFYFHGSPCLFVNFVKSPPDVXKPFLSLQGHPEY
IVGRRDVIITLIPWGGSQRERLHKIFGMTPRIGSSGSAASFNEAESSSSSGRTKEGRIKQ
AMDVDAQELPPVVEGTGDSASAVPTSSKAQDIVSSKEKTIILVPDSPKSKKRSAEDLEPT
TSTKQKTFRKAEAAVLKIVDPADVDNIHLETSDDPIVKTLAVVARQYLKVQTEKNQLEAS
XEKSDLEKKLKKAEQTMKRTLDEAKEAKEEAKRLRKELDESAAKLKKSREHSQRVESRFR
DVVRKLSASSGANLGVADVDVKLEELLVNLKCALQRWFINVFPKKEVPSSFSELIDVFNT
PIDPMLEYQATKLREGGEAIMLTVLANASMNLLSRDNLGLPEGQGLKGGDHSPFVKSSRK
HARKINEYIIERMKEEKSEATCTAKPSEEPVKTYTAAATTHASQH
>c200359_g1; len=86 start:1 end:256; minus strand
XANLCTVFISGGYTDKIIDEFDIDDFIDDSCLSALQGLRVLRFSCDVVPPKNSKMDELAG
EPPEIKPQDACDQPGRNGDPGRPTCS
>c137992_g3; len=104 start:167 end:478; minus strand
IGAKDIISGINIILAAGYSSLILIVDFSPEKNNKFAEHKTXEQYSHATGKKELPLVRGEG
NTPNNYEHSSYAXKIAIKEAQRIAVPLRCEEIVLMSQLEIYNL
>c153670_g3; len=86 start:1 end:254; minus strand
XTKDDSNIDHEEVQKSPSRELXNYLTEEIQAESIYVNGNRWILLAKKSSAMSILSQPHQA
KPEQLRYNSHLSPXLRENDVHKAVA
>c170857_g1; len=839 start:231 end:2745; minus strand
XPNPSPRSPNASTTPQIQETHADLGSNGRKPAPANPAPMEDPRGDAAAAAAVPTLAGPDT
LPAPDPETTAGARKRKAPATATAKAVRKPREGQVEEPVQMPVYYGCRKEFDSVRGEDLIE
DCSDLNAENKCAALSRRATAAARVHAIGGPTALDLQAVSAPPETQDLKIKGFLKQHTNDS
YDEEEPDWYMEESCDFYFDKCWSSFAKKLKRKSVTQKFMLYVQCSEIKHYDILLKAVNDD
YSHLVTVVLPGTKSLAGSRFGFRSLVEDLTMSAQKIAANLTSQLGEKISPAEAWRAKQFA
LEREYGTFYDSHNFAPRLLKEIARKNPGCFVDIKDAEVAECKDFRVLQRMFWAFGQCLQA
FLTCRPVLCIKGTPLCGKYQGVLLTAVALDANDSSIPVACAIVEVETRESWLWFLRNLER
AVVHESDICIIHDYKRELIDAVEDLLILVNDSGGEQKAGGAMEDLAKNFFAYFGDENLVM
LFKKLCQQNRRHKFNKIWKELDELTSIYMAAKEHGASGEMQQESVEHDGGNPEAENLYNQ
SDSVEGVKEGGHADDTNRKITKFSDWIDLKPKEKWSLAYDSDGARYGIMGSDIADVYKND
PVLKGITCLPLSAIVEVTFLRLVEYFKNASAAANKAIGNPSINFPEHVQVDMISKMQKAE
MYRYFRKYTDDVVGREEDWKFTVKGGKREVTVHLKTENTLSTNKSKGSTIQKTATCTCHK
PQLLHKPCSHVIAICSEIGVSTATYMSPYYCLPYLVSTWSPKFTKFSRDYRHVAPIYFRD
DTPIWILDKRLECGLPVSLSLDCVQTAVVEEEQQSSPEDGSGAENQGTKTHSEEPSQI
>c153241_g2; len=128 start:958 end:1339; minus strand
XIPLPAPLAEEQGEASTRDAAGIRAPGRGEPGTHGNATPRSPELSHGGSSTNCSGMLPLE
SPTVVALSAQQRRRTWPRGTSAHRDCIGESVDAASRYVPGQAAYQMFYPSGLFRFTMAAL
ASRKYGN
>c25552_g1; len=23 start:1 end:69; minus strand
NGQKNQEISPSLAGDEVKLVST
>c141419_g1; len=110 start:1 end:327; minus strand
LRPCASGSRTTSAMELTKATKPTVTNAPPPLALHTGNQGHGTKHETAQTRRRLRQHAACR
TXVALFGPDQLPYYKXNTVPTIQRASKAIASLALHVDXDVYMPDDRMVL
>c217995_g1; len=72 start:1 end:217; minus strand
XQLSWANVHCYAGLSCFNHMSNIIQPIITGDHDFQQSKEGPEFYRSDIMPWKCTVQIEAK
YRTAAYTRYQKS
>c153712_g4; len=118 start:1 end:352; minus strand
XNEVLVDRSPSTALVPSSPRKFSVPMAELLVKVREAAVAGTPPVRASLAGELRVCNIVSV
GKPLRQSHRHSLISKLRAANSWMSALREXVVSVAKSRYCNASTASSGTPQSGASVLLX
>c134423_g2; len=58 start:1 end:171; minus strand
XGVPLICGRPAALPFRRFVMQAEPEVDGVPLIFWCPASLPFCXFADASXELKIAVVE
>c207482_g1; len=86 start:1 end:256; minus strand
XDDDSMXLVVPVCLSRDVTWIISVQGDVKLIVEVGDASSSMRWWIVCHGWIRIPASVAVK
PSSVVGKGEVGTVGSRRSDDYDTDDX
>c21583_g1; len=22 start:227 end:292; minus strand
KPRSLASQHILLLLLMSERAL
>c176985_g1; len=39 start:193 end:309; minus strand
MAMLDPYSKFCXXYKSTFIQILQAVMYKVVEEPVPFQLA
>c174023_g1; len=110 start:1 end:330; minus strand
XLVEALKKGDDPATVPFTSIPIWAQFKDIPFYLLSKELARDLGKKIGSIITIDNNSRGNI
SEKFLRAXGPKRHRLATHAVDSIDDEIADEEGVVSIFYERLPTSAYFVAS
>c109625_g1; len=395 start:1 end:1183; minus strand
XSSPSSAKSVNFSTDNVSPTAQKDITVSTARSAWASKLRNPGPHTPVILDDTNSAPGSQL
TQVPPAQPRTTSTYFAPIDSQEPQAPVASPIELDGPEDKKHGHRVDSYPIAPLDPVNPPS
TPECLQLEHVHLLSDSGNGCMSTPGTCLPLTGTVPSWSPSAVTNPQDDDIQYGSDYEIGT
EREVRNYFTQEQAKCVDWSNNHIRNDPDILGLDPYARPCNIFSSSEVEFHEIHSDLDYDV
QFNNEANYSNDEAEYPYEDCEDFYTDTAYMNRNMGVHKLLGEYDDLGSSDNLEEGISRRG
LGNHELYMEDLQEQESYHPDEWFTMEDNTAIEYLDPAQVDPELDDAACEDEFMEAEDEWT
GQTPRLVRVITESSLQDDLVKSMNGHWSAAHRLY
>c187133_g1; len=82 start:1 end:244; minus strand
XVDPNRTCKWVNDLKADPESGCKRSRKSRPRGKGKAKEEAKEASDMEDDTEHSAPPRKAM
AAIKGSNPYEKKVGSYHTFLDX
>c191860_g1; len=47 start:66 end:204; minus strand
XSTTINNQHQVLLAQSRIANLMAQSAVKVFFRDCQELISAKHGIVA
>c122208_g1; len=71 start:1 end:212; minus strand
ETEAIVACSPSTCXLKLEVERANNVVEICKLSERWRLVWRYANYVSTLETWSLGGHSRID
XTPMAELIRP
>c145280_g5; len=64 start:1 end:192; minus strand
AFRIGLALEERVVRQGGTGGRDVIDGRRGGLKGGCGCXYELSNPSETGTRRHGVASLYAP
LEY
>c146939_g2; len=82 start:1 end:243; minus strand
TPLLRVLYERRAIRFLGSATAATTDVFFITDSLTDTNEVFPNDDYFPDIDTLFNDDMGEN
GANANANINANVNGVAPAPDRX
>c106765_g1; len=77 start:26 end:257; minus strand
TCXDTPHCERPKRAKASPRRRLFQQIWQVMKLVSPTLLVERELALLIRVGILPSTRNLRR
GVDHTRSSSSVAASRA
>c159969_g2; len=202 start:1 end:602; minus strand
XCKEKLQKAKPQPRLAKLQHEEHDAQSDSVDIASAMPVDDKPVVLVSDKPVEDKPLIDGR
KDTAACTPVCVDTGVQTDDVCADHVTVHVVPRGDKRIFVSTPVRRCVGAAVRMHKGKDGR
VRQLCGPGITYILQGRAKKTHVQQRAPNKIEKKKVVAPKSKFMWRRKEAPSDFKMVKKRR
ANVDILPPFRADSLALRTTLLX
>c173030_g1; len=114 start:49 end:389; minus strand
XCNTCASTKWIPEIPSVKDVWRALSPSYAKLGHNFHGRGLECLETSTFFDLKGKNQPYLV
IAKRVVDDVPXFGLTVAPLARKNNPKWPFGQGPFGKAGVGQARVEQNNPEHFL
>c165021_g3; len=60 start:93 end:271; minus strand
XPLWLKSFPDGNAFDDSNPYNRQSMKVRGIPSINMGRAGXRYRRMRSSAPDLPSLLLDS
>c195705_g1; len=41 start:1 end:121; minus strand
XNRAVSLGGVGTRADGNXGGVPGGRSPQTKMNKHTKFRFM
>c148390_g2; len=224 start:1 end:670; minus strand
XLHHLFLGGSLAYNPQRETRCHGHCDGNTDLASQLSCLSLETATGPTVSARLQVSHPLSI
PPLVPYAVPPCSACRTCSVPAPACSFGGRGTFRLFGSTVRAVRRLHHLFLGAHGRLAVDM
EIEHFVPSSSPLVAVVRLLVAVHMDVVEQGTDHSSNLPEINQFLFLLFEGKGNFVCVLVH
ALGVPPPIRPAGYYGYWVQPFADGRPPYIQPVVLAAACRLRDV
>c176503_g1; len=71 start:1 end:213; minus strand
XRSRHLESRQQPTMIRGRSMGIELMNCWCDVKCRFVPAAGAAVTAADRSVLLPLSAFWGK
AEQGRQTGAC
>c45943_g2; len=120 start:1 end:360; minus strand
XTPHQHRLHQADSRTSSLQFLITHPAIASPDTSICVKHHQLEDETVKVXRPELAPIPRQK
QAXLPFGLQKCDQIIDHQANGATTMRNNTWTVGLVPTTLRNFKKQSGPVLLNFSSVKEAK
>c232467_g1; len=130 start:23 end:412; minus strand
XSPESSCAVLEVQYAGFFTSSGAAPSLPAMLSTIIITCVLRVIRLFCWQPQGKTDFVDCW
DPVAVHTINASNVNAVKRATTCGDIAKFRLPRPLGRLTCATGAFIIREALLTTPCKQESH
ASTSVALDS
>c207024_g1; len=78 start:1 end:230; minus strand
XRAMTRMCTSNEEVRPISPISLPPSLSLASLSAGQSLAGGLKAAGPVELWMQWGVRGAAW
GKERGKKAVTVKRGGEWX
>c206816_g1; len=68 start:1 end:203; minus strand
XKNKLDEYKSKADKNRLEMRRIKRHATEKEICVQYAFGTVVLGSKSHFAKSKFDVDMCFI
SATLYCP
>c193479_g1; len=33 start:84 end:182; minus strand
MVIDHQKYAAFMSKPVVKSRGDYKQAKWITKS
>c117341_g1; len=22 start:1 end:67; minus strand
NKFVAEKKFDSRQVSTSYPRD
>c167842_g1; len=38 start:1 end:114; minus strand
RGNSRGITGGAWRGGGTIAESRAAGAGAGAEEERGRTX
>c162108_g3; len=71 start:1 end:209; minus strand
XSVGEYLRVGEVHAGERGHLMVELSSGHGIPQVERRRRPKSSGGTGAAAXLDSLPQSAPP
RKFHSRLQLDP
>c153431_g2; len=894 start:1 end:2680; minus strand
XDDEWCGQDSATGAVLSALRRTDKARGKADKAARQSLDDHERLREAAARSTGLHSILPDL
GDDEQNTLKRRPAGIDLRQLARDEAAAKLCGEHPAPPTPLPTVPVFPCAQSALAAHTQLS
GPLLKHQTPNTLARLVGTKAWKSRHGVFCTYALRNCSCAQPHRTSVPSCDSATRTLACLH
LFATATPDALELARLIVTEDSVVFVVEPTLSLDDSRRGPRDLDGRKGVFQVQGISGAPPQ
PQPDKSAKRSLSRRRESAGANTINSGLSHRPHTLNLGLPSSSSSGNLVLGLDDDSRVHAV
WFLQCPDADARQRWVSCIKRAVLLQRXAHFIFDRHVVLTAVISPSLPYQSPTVSAERAGF
GGTIHFTSPRSVTDPLPSGDLDVVLAMRAQAHRGSTVPYASPPVTPMTSTFSPTAHFAPV
TPSSNAFVTGPASPLSPGSDTSHIDAISFAFTRSQTPTYAPSVLTTHTAPVSHTKSRSRS
STVTAPVQALRGLFNRPPSRSASVAATKRVRTSSGTIPTTPPPNHLASFTGVHEPNAYPL
GTPISAGLGSMDLSSSTTTTDEPLSTPGLGPSTLPGLGPAGLPLPTPTSKGPASLPPPPR
AKRAGSVSHVLYRGDETVRARDEEDGRRPVLVPMLSLSFGRGDDLDRGQHELSSKGQHDG
SRGQSDLDSRMQESQRVLPPMLAPPSSPLPVPPGPGASRSELQLPGVGVHATGSALALGL
HQSPGSTPALAHSTGSASASALPLPALNVPPANLPQPQPQPQHVTKLSLPSNPHPPTLAL
RTVGSIPILPGSWPIAPDPVSAVAPSDSAITPSAITPSDYHALSPSDTINFPPNDSYGFS
PYRASMASDAFRVSIHSDAYQAVSPTSDMYLTAQEPPSASTYSVPGGSYLNLIG
>c213133_g1; len=76 start:33 end:261; minus strand
SASTGRAVAEVRIYNLKFFNQWLNPEITHPPGVYLGKNKERXTCLVPLVSHVQDTASLSS
GAYTRWSSAVNLVNQ
>c146583_g3; len=87 start:1 end:259; minus strand
MYCCLLNAMYXELENAMYTAALASPRLASEIARHFSELQSMRQAAASTPAWLLAMWSAGA
EWCGGEVQDCIRAADCTVYAMCLLKCV
>c155474_g5; len=84 start:1 end:249; minus strand
XQEDNGIAASGVPIANRPPPNHAWSPEYISQVRPVLQLKVLGEHRPLEVDAQXQPTLPAE
NLEEYDLQAWGLDSXWRGGICVLT
>c194291_g1; len=69 start:1 end:206; minus strand
LKTSYTYESLTKNIKPESLGMKQNGVRTCSLLSVKKKKGNKKREEHSWFNGVKIKDLRKI
MANCFLDHX
>c87691_g1; len=106 start:52 end:368; minus strand
MSNQICWSSAAAAAAATVGXPTLDDAVVYALSQRRRATEIGPLEHELRXDKMEIAPSLVN
HQLMEQGRAYSTQMDRHVHQCHWANWFGLWAILYVVHAKVMPHLR
>c13541_g1; len=84 start:1 end:251; minus strand
MTSVTGQGIMCSCVGVVLVIFLNEVFSMNRQLVAXPVQYVTRIDKSARAQLTVTHCVGVY
GCIEYANQLEFSISLIIWQQYAAL
>c40083_g2; len=108 start:53 end:376; minus strand
XFFLEHEGNNPKNNSRFSLKLIPLRSGKTGILETNERFGKTEGSASNCCFXYNALASDAG
CFGSEPQPPGGQAPGVYMENSALGFRTYDWLFTLSNFYKVSCEKTATW
>c162019_g2; len=132 start:1 end:394; minus strand
XPDPILLLGIITPAVHLGHQSLQIDLLSVCAPVASSLIISLGIQKHERAGTMAVPSTSNV
LGQEFFGSLLSALFSDRNSRSNTELVLQIESFVFNWLAXQMQEKLRALLSNAAIILGSII
LELELSGLVKD
>c155053_g4; len=30 start:276 end:363; minus strand
XAVISCVIDVDAACGGFKFSSAVKYGQSM
>c121150_g1; len=146 start:1 end:437; minus strand
APEQKTFFVGLPIIRKIRAEKKSQVLPHXPPLPIDEHRRQGPSAPPALSSQARTSVRSPS
TLVAAGAPCASFLPVAGWGRRASIQTGHRPGSRRPLFSVAGGCXAPNSQGRPGSSPLPPS
VLHRTTPGSAPRRRSPEXPPHAPAPP
>c141276_g3; len=31 start:139 end:231; minus strand
MSKPTKPNTYDDQEELVEVLVAATSIYNTC
>c178230_g1; len=148 start:1 end:441; minus strand
XEMQECNQGYTSVAHATIGTRRHILLGSQASCHVGEISMLGNMDWTVYFIXAPYHPFNTL
AVAVFPIHHVKLEVQETNTQHTHTPVDNTNTHTKGEQVATQEHWEDEYNGPAASQRXRQE
LPVVNSLTTEDTGAGAFMSRCKWTRDVX
>c145972_g1; len=89 start:1 end:266; minus strand
MHIIAEQMSIIQKIYQQNLAQSDLIFMPSYEDARPPKNTSMPXLIKSYRSTLDKAIIYKL
ATKSRLAQLLNNHAXYGYKTPHLAHHSKA
>c156272_g4; len=61 start:1 end:183; minus strand
MPVLGSMPTCCLFSPFGRWWPDLVGRFWFTTPCVVVLVALLLWQELEQMGSSAAEIFFNK
A
>c167143_g2; len=54 start:351 end:511; minus strand
MSEKLSSGAKPFDLSIEHNIXLASVLAISHTFSVRVVDAPSSQLTSLSSAEQV
>c124836_g1; len=95 start:1 end:285; minus strand
FNAVDELCLPLSDHQTFRPSIPLGLAASPVHPLLAGPHCTRXAAAISSADFXKIYWEAFL
VPHILISLXTQDDSSLEIILYIKRSGILDAKDGGE
>c77799_g1; len=118 start:1 end:350; minus strand
XSCRMSDTGINWDPTEHSPKYLSLHVFQEIGNRQVKSAIVPRSSSLLLLSDPVDREIYXN
ISHPLSSESASPEEVAQGGDXTEASWIESVRSLSVKMGYQNNCRAELIWMRLAMRELW
>c191584_g1; len=77 start:1 end:232; minus strand
XSEISTLGPIQNSFFSGSLPCVLADGDDADQVFQAQGQLPLRSGAAPYSVAQSSFGVRAL
PHVSYVRTRARFQGLVW
>c222588_g1; len=42 start:1 end:124; minus strand
XFSLKDTLREGTTKLADFYTSAGWVHPYFMAWPRPSLLKVP
>c143480_g3; len=100 start:1 end:296; minus strand
XKRLSTNLVEMYMTIRGRXGASFLDLIIDASAPCCAHEDAVQALGDRQTTASAPQHVAIV
CTDKSAAVVVTGQRAAWCLLPLYVCPTGFLTSTDLTLLT
>c205154_g1; len=39 start:48 end:164; minus strand
MSATMKPSTSTSLLTSMGICNWDHIINKQHQPNKYEKY
>c214774_g1; len=69 start:1 end:207; minus strand
XKRDLPGCHHGRSFKQLKMELVGRDLSGLAAPGSEAEAVLGGLDHLHQSAVEYHQFQYRK
NGTIYQIT
>c196272_g1; len=68 start:1 end:202; minus strand
XFGRGVMRDINRPCRLIXWRRIRLRDGFSLADFVLNVQLCPELSSLVPTANRPKGPGLFG
CTQGNKFX
>c136744_g1; len=115 start:1 end:344; minus strand
VDLALLASRRGRGAVSAARWPQERRREGRRPSCIARGSLPPGVLLHEAGPPQQAAVVLRF
GGLLPRARRREQGRRRRAAGDTPPSYLSLAVPPRMNQDEKFHCTGFCPSEVVAKX
>c146560_g5; len=48 start:82 end:226; minus strand
MGNKNSTVLVRADAFVRSLVNSPSHPPTGSVSAPLSPPPLVASNFCH
>c219954_g1; len=82 start:1 end:242; minus strand
XVMREIFDLRLRPPPVGDILKRGGPAAVGRALVDQADAAAVWGYDHGVPDVVTPRIGEAG
AVFIDIADXMNRSPGDAGSGRA
>c179536_g1; len=108 start:1 end:318; minus strand
XPPLPXSSGAITSLIPRPLNPNPVIPQVISSHYAPAAAARSSPPASPPAAAATPPSQPFM
RISTLVSSVDLYRGRSLPVQPAMLRXSALALWGQILRAHPLCAAASRR
>c19871_g1; len=37 start:1 end:112; minus strand
XGPKNEVPEVEKGVTLTRTNYRKCINTSKKYHKKQG
>c55411_g1; len=88 start:1 end:261; minus strand
XRRGVSEXAGALVANSRGACKARKVVPAAGAKWQTLGAHPRSGKLCGQLEPSGGLAYRRD
CAPPSILGKLRPTSAKLIGNKKKPGSIG
>c32748_g1; len=80 start:1 end:238; minus strand
XLEVIMRIKEKDKKDNGSFLKSRQGPEKEALRNQASNPVLEAVMITHGCCGSCQLKKAGP
SHTQMLFMEQVMLLKDRDMX
>c66742_g1; len=62 start:260 end:448; minus strand
PLTEYATSTKMKRSKLANKKHSKETTVSITESNCKLAITIEKIQSGTVAVRDREAILSVA
A
>c215136_g1; len=68 start:1 end:202; minus strand
XDYPSSPRAEESSVAGLDDADHLSPNQRRKPAVGGLSGAAVAGLSQQIRNKNKGLDYAQE
GMAELLSD
>c155044_g3; len=181 start:1 end:545; minus strand
TRLGALVGGLGCFPFDYEAYPPQSHCRALTYQHSEFGDVSNPLGPISHPVALLWQETHDA
APKCIWGEPAITKFDWPFTPTHSSSPPFSTEXGFGPPRALTRASTWPWVDHFASGLDHAT
QRPLQTAFATTTPHGLTSRHDTNSQAHSSKGTPSPQKAPTACRHTVSGTISLPSRGAFHL
S
>c217543_g1; len=80 start:1 end:236; minus strand
XLPVVATAKSIVTVRPPSSIRKKIPKSPSPDPAASRPDRGHPSPSPPLPPMSETNVSMDK
KDPQCVDPELGRGTVELLEX
>c179787_g1; len=136 start:1 end:408; minus strand
XAPAAEAGAVEVLGVAMARWRSSAQRDVGEDPGRTHCRLLKQDKVTAAISARYSRPGRGS
GEAEPEMGSTATDMTACPNDDACIFALQLDSASILPRPPRLGGAIGTKAMDLVMAHQTPL
KPTKYMVSRXAPTRAT
>c183809_g1; len=57 start:1 end:170; minus strand
MNSQMHLNCDHLKFPHTPVHSTNSKXGHVHGANRTDADIMVSPSQRPTTTCVPHMYC
>c11447_g1; len=116 start:1 end:345; minus strand
XTCVHTFPLSSAAAKSLHRLAQAESYWTDRRTNLPARTQILLDARDCAASGAASSDFGDL
LSAAGSRHDLLRRRIQAGRAATVWPVRDLLSAAGSRHDLLRRRIQAGRAATVWPVX
>c153559_g4; len=75 start:1 end:222; minus strand
XPALIKEIRSHKIKYGYYDYLHRGNDRQIAIRLDRSNIATIEVKQKNIHKAKEMENNSFH
NYLKIILPTQSSTSX
>c104848_g1; len=144 start:1 end:435; minus strand
XNYGGGRMEARAGAPTAIGNFRAAQPTGPARAARHGRRIPELAPRPHRPPAPPPAPPPAP
RPAAPTATGIFSCDAREVAVPSSLGRRPESRRPAPASPLPPGITPPAAGNRTPLAAHLDC
PRAHPRAAVDCSRARTYFAINCD
>c224068_g1; len=68 start:1 end:201; minus strand
XQGAGRGLDAGDGDVPAAAPRARGVLGGCSADPADDRDRARPGVPRPGDERGRRPVHARE
HPAGRXPG
>c172305_g2; len=266 start:32 end:830; minus strand
TGSTSSRLAWHTCVCATADWSKVKKEXAFPACPSHPPVSRLHGKLARPWRHINGSEQRSE
RKKTSPEFISQQPCLLDTPPAPAGSPSPVAASHGDSSNDTYDSSMCLSQTYTCGGINFTY
PFYLSSERKELKGYQNSSCGYPGLGIVCNDEKPILQLGGENYIVMGNDGASATLADTEVL
NKSCPRVDHNVTFAPAWLDFPASTADYVFFFLGCFFGPGLQPPTIGPITCQGFANEPVRP
SFVIPDESVAGVDWSQACNQVISVPV
>c156604_g1; len=204 start:380 end:993; minus strand
XMEVEPKIGGGGLTGSPWGKRVAEAAASTDNAGVTEEEGPARSAPPARAGGMPGHNDVSI
FLYRXMTWSGAKVRHLKNIKQYNIFCWTVERIFVQSSLRHGEYNVSRSDDLLFHIDDFEL
SGSPAASVRYWCRNELTNDSDXTSTNELTVGYGQFIFSEVRFVRAWSSHFLMCKSCSWYY
FALTLEKFALFCTEDARGCGFAM
>c181448_g1; len=75 start:1 end:224; minus strand
XWAPPSSSTTPGKSWSPTGNREFWGWDSMRARGADALDAKMAGPKILVLDNDVAGRGNGA
GGQRKKYGGGTLGFS
>c216056_g1; len=51 start:1 end:152; minus strand
XEEISNIVNEEGDASYHLLFENNKRKRKAAHESDSRNACGMSIIEKKSIR
>c154622_g1; len=175 start:111 end:634; minus strand
XNPIEGGGAAPHLPIYLLLEHPQLPTPLPGPVLPTAAMERGGVLDSGRAAGDLVDGGSAT
MERDRTRSLPVQLGLGGDRVDGGNNLERGHKRPMVGLGSGSATSQYARTGAAPPHAGQGR
XNDDDRWGSDNHDDDDDFLIRNGSATKKATWKCQYYVSNNLFLMLVRVVHFSKI
>c226876_g1; len=48 start:1 end:144; minus strand
XVLELAPTLCGERLFLFKYKSDKFETATGPNPESTNDISIHSYVKKA
>c145618_g2; len=99 start:344 end:639; minus strand
XRAPSHPWPLVPGSIFQSGRPAVGLPSDLEEMKAQDLPARGMTMPGLMRVSETGFSDPKW
ANATIHIASRREIRVLLLDGHHVTTFYKAEKSMFEPMN
>c170081_g3; len=43 start:46 end:174; minus strand
MXPVEETEEMEKKIVGGGKRLDDELEATWSGGRLVVRIMHGG
>c159645_g1; len=267 start:244 end:1049; minus strand
QGRRGGRYEEDEIYEREGMTSSGGFREEEGYEHEGLPAPSGGGAAAGLHGSIPSPPTLRF
NTKSVPFQKLEVEFEGGEELERSGGDGPGALPGYPSCPEESTPCDRTGESVRRGGSNSDP
ASQRGGGWYPAPLPAVAQGWSSAQGHGSPSLPWDFRAPPLDIGADGALATRRAAEKGCRA
PAVLPEPAAVFGLPKMNLMAEGGWPDDCLDWIELNSLWWDSNPLFKFQKEIRKKGRHTKI
ISCMGXSILSFQITVTDGSPVACTDT
>c218035_g1; len=85 start:1 end:254; minus strand
PAKEYKSKAKDKDKEKEAKKEKEKEAKPRGRRPREKSNASTTTTPQSSRKKPKLEHHTND
DDSSLTIDLTIDNSKNNKNENENET
>c167357_g2; len=94 start:1 end:278; minus strand
XPNGKPLPNSDGXAAAESPPVTAGIQRNLAVLRRXPPPSPALTVSPPPWPCGGSPDSTKI
PPGLPPSPSSPNKPLALRSADAGELDFDKLVDYX
>c177651_g1; len=28 start:147 end:229; minus strand
XPIVQVGSKTYPKKNNNMSADAKKTTH
>c166550_g3; len=42 start:364 end:490; minus strand
LASPTAKSQGGLTYSSSSIMIHYHNNSGPYQGEGHPLMEGV
>c85909_g1; len=74 start:1 end:222; minus strand
XADIGPEEPCAXQGSEKALLGEERYLNLGAAMLFKKLTGQLAGTLQSTPYSQYKSCLLVD
EISNRNKYFLGPN
>c107443_g1; len=19 start:1 end:57; minus strand
MRENAIESNNNADEVXPPA
>c212517_g1; len=77 start:1 end:227; minus strand
NIAIEHPPAMRGMDVTAXTHHAALLVQLSNLKNDKDLLSLDDVLVSVQQALTPWNHLNEC
AVCESDDDXGGPYLFGX
>c150059_g4; len=82 start:1 end:244; minus strand
XRALPSTLEEPAPAPAAPRPXPPFAGAVEGSRGTTLPSSVSSRPVPSTGLAGTGQEPLRH
TGFLRLVPARPKDSGVNGSTFC
>c58005_g1; len=30 start:98 end:187; minus strand
MGKEHMANDNPVKELLTMADSLLWWGDVR
>c145832_g2; len=159 start:1 end:476; minus strand
MXTLSSPETGNHRLLVLSTSSGAPLQRRPRRRRPEQCPLPPPPHATAPPPLKRAPRAQCR
VADVERRRADAADPGEQSWAPSAPMAAASSDATTFRLSHDHGSGWMEMGSICXVFLFVLN
GYVLDEKGDAARGAGRTESNTFSFLPLIGINDFLDFLSX
>c69346_g1; len=70 start:1 end:209; minus strand
VDDWRALDDAQVRAAPPLEWLGAXAGMGPQAGNLGAEAAGWSRARPWRCRRLAAGMDAPA
VPVERGAARH
>c123213_g1; len=69 start:1 end:205; minus strand
XRTGHHATTTATTTVPTRPLDPSHTPTPTGTPALTRRQPELSRAPRRAEAGRARQMAAEG
DVRRDMWGQ
>c139932_g2; len=61 start:1 end:181; minus strand
XTCSDLAPRMLFQAVDQADKQTCASYHAHSHDXVYSADKTPVVNSPAVFVLFVWAHRCPP
W
>c228583_g1; len=45 start:308 end:440; minus strand
MKGTXQHVPQHESISMKLMHKCAFGITFVDIEHKFRVSETEARRT
>c111776_g1; len=84 start:1 end:251; minus strand
XGSLLPSNKKQGHLVNAFLIATLSKIPYRNTTGGGRASQTDIQHXNAVVVNGFTASQDKQ
HLVLGCLLRKLQNANLSVNLLQI
>c198496_g1; len=106 start:1 end:313; minus strand
XIQTPTQQKENLASRQSYTDNSSGTXDSNTNKRILLSQMHGYIFTLQGHPNKQPTAHIYR
PRRQQRATGAGARTQLPGSPFRTPNHQLDPTESTKNNMKKATADIX
>c10394_g1; len=100 start:1 end:300; minus strand
LANPRQMPNNTHQCDSIWVEGPNPLNPRXLVNPIRDLNSNSTHQYDSLWRKNANQQHSLK
PIFHPTSPLIEHKSTKEKARIRWGIFSSRGGLGFRIPKGM
>c31796_g1; len=117 start:1 end:347; minus strand
XAGADPAAAAQSPARVRRTGPAGREPAAASSGGGISRSPARPPSPPAYRRQVVVANGRST
GRPGELYGAARKDARTYARAGEQAQPAAPVWPPPGGXVAGRDSPRVSLTEGERLPVX
>c234342_g1; len=137 start:1 end:409; minus strand
IVPVNPSLEDAVEEDSFNMLQQASANMSYCASVLKEIQEDESDAEEEENGLDMAEGNGSA
HLDPKVCETLSAKRNLLPSLNQVSIPPPQKKNNWGPVVAPRMSTRNKGSQNILEKAQDYL
KRKNLEVPPRSKDVMQX
>c157135_g3; len=43 start:100 end:227; minus strand
MEAIKYILDSFYERNMLDAACCPIFGCQVIVNPIYPDELITEX
>c227631_g1; len=80 start:1 end:240; minus strand
VTYRVLFLENNSQPSFGILFLREDSRQVVLLSEEEEVLDLLQLKPDDWVLSGKDIIMPMH
SVHVGEWVKTIRQDAGKWKV
>c165375_g1; len=171 start:1 end:510; minus strand
XSAAKPRLLENSKPPAPAAFPLETSAXVVPNPASHLTIPPRCPRLSLTSSSSXSPLSAPP
LPRIVAPIPPSLRPTTARRLPRLAAKLCLPPLATSSSGGFGDGSCTGGGDGGGGWWQGGR
GDPPDDPGDGWRRWLQSLHPEIFLLFLLFQSDAFASIPSALADALGATGGD
>c115070_g1; len=36 start:177 end:284; minus strand
MQISFKEFPTETQQGLAASKYQKDKQGQTIKDNIA
>c66130_g1; len=70 start:1 end:206; minus strand
XSPCTASMDAPPPLLHPAAGGYTARFSPSDLIPAPLSXTAPVLLTPQASSAPRRTAAAPA
PRGRRRGGVX
>c13684_g1; len=72 start:123 end:339; minus strand
MGMLKAVSILAILIPRNIIQEELRAQLQIPFLSRKSRGNLFTKFDPAVIGKQMCCLDITT
PKDTQQSEKVFP
>c69787_g1; len=208 start:1 end:624; minus strand
AVSRSSSPAERRPVAEDFPALNVSELSPPIPADLXGRSNFVPGDKWASCACGRHPFIARX
RAACSSPPSTTSTGSARPGFASTLVFAAINPSRQASPSRSYADVARCSPSRLRPGPPVGS
DGRPATWDAAASGAAGEGRGGPAPAPTIQPAAQALLPGGGGLRNQFGPASGPVFGVQRPV
SAPMPPATPFFPIQKAPPPAGVARRIKX
>c25020_g1; len=30 start:28 end:118; minus strand
MPPLMSWHNLHKTVALTDLGGRRAARTTT
>c89014_g1; len=166 start:1 end:497; minus strand
RPDLVDDSREVFVHVPLKNRALEPQSSPLNSCNNLMRLTPNLAAGHARRESLTSPSQEDG
KNLRRNSVDSIPTDGHEENRSPKDQLEDEASPSVRAPPLRGKYPXPKLLAGADAPGPTPA
ADMSGRQIGGVSAGSPVKPGRNECPNRRRKSNGRNGGXGDLDNTSR
>c148405_g4; len=82 start:1 end:246; minus strand
DVAGKLSRSCREKARGLPSLDAAMSEEEGAVLGAHGRADRRAGPGGASRHSAXVDAGHAW
TPAAGRHAAWGRRPAASGDVSX
>c424_g2; len=114 start:1 end:334; minus strand
XSLAPTAAMPPPKPFXSIFKLEAAXATAMPPIGINAAVEPXPGGGHGEEPLECGGVEVMV
GGSDLVATYLCKIRGRPAIPGAPAGGQRKEKPXAENASPAFAAYPSPPQHGLEX
>c230728_g1; len=70 start:1 end:209; minus strand
QAAHREAVQWRVPDTPVTTGALAGGAAPALDASPSARQLIETSRRQAALPPVNGGGHGAV
RYWSALRASX
>c235762_g1; len=90 start:1 end:264; minus strand
XLFFITTSDYVISTVPGDQLPADVLPDIRGASSMAAMKWMVFGEYXNEVTTVNMTDVVRG
YSXKRLEITLHLQDNTYPWIHGERACAGFX
>c162434_g2; len=37 start:1 end:110; minus strand
ITGSQEGGSSPKKEFVGDNAKMIQEIVKAELSGPYSX
>c79746_g1; len=17 start:219 end:269; minus strand
MALVIKAQMFQNDTKV
>c110855_g1; len=207 start:77 end:697; minus strand
MYACNSVELFQVVVVDKSNRSKLTDAAVIWGVRSTEKEIRGSVVAHARPYIIAINVLIIA
KEKGKKGQAMGSNDASPYSSSLDFQPPPYPVLTFQDAKMNVSSSVAISPTTLLKVSVSES
GEISPTLLGLFFEETNHAGAWDLWTEXAQPGDEVSKGGDLGQNHPQPLHGSDMEESAECK
KTKLVVLDRSILSTKFFNNRHTYTFDR
>c218420_g1; len=90 start:1 end:269; minus strand
XNPNRLCQCKVPIHNLIASSTIKIWNSAVWPVPTTKSRNQQEEAYPTMQLRQNTMYELRK
AWQQPNNINAAELQYSNSDLHVRNEATEA
>c177088_g1; len=46 start:1 end:138; minus strand
XITLSSKMYLATPFHGLRYREENYPPPLLRRAGKHIPKFQTPETYW
>c122485_g1; len=305 start:27 end:943; minus strand
MEYGFLHPESRQAGHSALAANTADISVEKASKHDILVVEYANLFAPGMFTYKLLLPKXNQ
VNMLVRLIVELYMFISQEIKEPTYERLKDRMVLQTCASFALPQGHRIINDTVMQCIWLSS
QATNVALPNNKEDVKADEFLELMHHKQIKIFGWLQHLDWVNTKANLHDKNTLDPYPMPKM
PLVQSRTDLTTFLMLGAVLIGEIATPGGKQEKHGGEGQGIIGPSTKGSSEPKGGRSGPNW
EPCQGSFFDYLDGMGGWVSIVEECEWITPRSDGRAPGYLMLAQLVGNRLFEALIVIASLA
PAYC
>c57150_g2; len=94 start:385 end:667; minus strand
MKSQLKPDNERIHHSEHASEXGIYKVGEITKTQQEELETSVSPQRNFEAADEWKHSNSNL
TITGKNNYCHNNNSIPRFSNIREAAYQRTTNKQ
>c232917_g1; len=21 start:392 end:452; minus strand
XLSITDKDSNVAIQIVLYLS
>c81097_g1; len=38 start:114 end:225; minus strand
XMMFWPEAVSVTGTSDLXAYLQQGNNHWEEGHTALLF
>c141809_g1; len=77 start:1 end:229; minus strand
KNYWNTKLKKKLMGSSTTSAGGGPSAASSTAEPPPTPASPAALLIVTPPQLQQLLPRLRH
PPPAAFRIQPRPYPNPT
>c44979_g1; len=114 start:1 end:342; minus strand
SGDDEHALDPRRPIHLALAGDENPVFDAPLPSPYCSPLRLPTAXNPSQHPSLFDAEVAAT
GHAAGIPPSPSPLPLPLVWLIENPWAEGLAAIPPPAEKLPIWSHAHLLQFKNLX
>c228706_g1; len=76 start:1 end:224; minus strand
XLPVTAPNSTAFYRSASAPTYFRTRVKVSAVAAAVATPAESPQAAEPNGRARDGSAPDXG
QVPGQANARARWQRRX
>c99352_g1; len=105 start:1 end:313; minus strand
XAIIPNKKLLCVRDEAAGAKQQLPQVHTNLSPQQHYDEKIGGPSDVFFNEVYDPRYHICR
AIKXDKATNKSSSGKPGMFIQHYAKDMNVPPHCQFLKSTSSDVSE
>c153927_g3; len=312 start:1 end:934; minus strand
PLDQLDPQVKLWANEVRELSYAIEDSLDSFMSRVEGGEPTKPKMNFLKMARNKCTKFKAR
HEIANDIKGIESQVKKIKERYDRYKIEDVVANVATTKVDPRIKDLYNKVSDLVGTDEPIG
ELMKILSEGVDTSQKNLKIVSIVGFGGLGKTTLAKALYDKLKTSYQXHGFVPVCQNPDAR
KVLRDIILELDLKLYRDTAAMDERQLINQLQKFLAGKRYFIVIDDIWDIPTWETIKYAFV
DSHPESRIIITTRIVDVATKAGGIYKMKPLSDVDSKMLFYTRTCGGEGTSLDNQPTEVIT
KLINKCGGVPLX
>c55221_g1; len=19 start:1 end:57; minus strand
MRVPCCSLCNNRYDEDEHT
>c27580_g1; len=69 start:1 end:202; minus strand
XRVHVDVFVCEYRGPIXVILHQAPNIFGPALQADTSILHAYDGXITEGLMYMLNNRGKMF
TSSDMKYEX
>c61278_g1; len=56 start:1 end:168; minus strand
IDQLIQKVDRTSIHLRHTCTDIPRSAFYSKLPTKRTETSPYNMKTVAELACSSWV
>c172968_g1; len=75 start:1 end:223; minus strand
XEEDAKSNKNRESGRLEEDDSKSNPHQVNKXIPADPDGCVPDYPGRFVLKQQLKFADVVS
ADGLGKKIRKLWMD
>c235652_g1; len=67 start:1 end:198; minus strand
MTGTAAAXVPLTPPLMADVVRPLGHDAGATGALPTAATVRCGVELAQPDXAAGPLTTTNL
TNAARAA
>c196714_g1; len=83 start:1 end:252; minus strand
PDPVAAMEGLYRETRQPAVEDFCSALLLTRGAMAGRCTSPSEKGVGGVDGTRRREAFPIV
TAAAAGSQPRSLALDYSDDSIMG
>c171918_g2; len=28 start:129 end:210; minus strand
XETSRSFSKLESSGISLDVKTGTSNHS
>c214465_g1; len=45 start:90 end:221; minus strand
XVADQNLVLFLLKQYAPQLDTNXEAVPLAGDLLVYPQLPEIESY
>c49748_g1; len=27 start:154 end:234; minus strand
CALRCQIPEFGPAIVSLFPKSYSSTD
>c163749_g2; len=387 start:1 end:1156; minus strand
ARVVSPEATTGGTLQARGRPDLSPWRPSAAAAGLAAVAAAPASEGGAGGARGGRGGAARL
LSRAAVRGAPAXAAATACCGAPGGVRRDGVAEGGAVRLVAAAAPWRGYGRGPIWAPDGPG
GAGAVLAVAAVAAWAARRPDWGLGPAAVGPGSEFPVGVGRRPLFVAFGGVRGARRRCARP
RQVGAARLPISGGAVDGGGARRALRSEFGGCGGVLCDGGAAAAAGGAWASGVRADGAAVS
VASVRLRGGVEAGFAPGXKPDGAASVDVVVLPGGPSWSSSTSYTLGVKSSGEGQDSAMQD
WTTASSLVASPLEGVVLKTLFPFTRSGGLVMHGIEVGRRSTGDAWVPGRRSRGNDAVVGV
LAVGGGESSSSARRCXGPGAGVDVGAA
>c82063_g1; len=18 start:533 end:584; minus strand
XQRSATLDHHKFRRQYK
>c192620_g1; len=28 start:147 end:230; minus strand
MGLCNSRLDAAIKSLHMHLDVKHGYPD
>c196503_g1; len=77 start:1 end:228; minus strand
VSEYSSGPRAAPPPPQALALSRPVMTHAASGFGDEPQAELYSCCSGKTESLAGASQLVGL
VHAALYKGMHARRRKIX
>c80349_g1; len=135 start:1 end:404; minus strand
XLQPFVASIPIPVAAAPSNVHAELPIVQPETVQRWPRPNGRDNMLVYSRRPRQQVQQEQQ
IQGEQQAQGEQQGEQQEDDVDESTSSGSIQSEKEPAAIDESLNLPIALRKGKRGVNHDIA
TDWKAPKQDPKWRQA
>c2871_g1; len=88 start:1 end:262; minus strand
HKCTGHSDHKMGTNVYSRSASFAYLIGAICAAIGVSADLLLDAMPFVASMLDHRPTMRHR
RVVAVVDAHMEVTIHRPALVKRRLHPEX
>c127019_g1; len=118 start:1 end:353; minus strand
ERSRPLIRCSAFALFPVVGKATGKVLTEATRSRAAVIPRLELDXVEAARPRATVRSNLEP
ATARLLTTVPPRAPPDSIFQLHPPTNQRFGWTSPILAASEEVVGDGPAACVGTQNAI
>c233167_g1; len=79 start:1 end:235; minus strand
MLHPPSSPAEPLAVPGLGRVHAGHETWSDWPAPALKWQLGASWRWAPREYQRGRVVFYAR
RQDANRATPAWRSQERVRP
>c149547_g2; len=96 start:1 end:286; minus strand
XKVGSCVHKKISQHSDQYFHILDSLADDNIFTLQGFLLHMEDFHLDDKVYVPQMVEVQGK
AKTFPRYLPSLTKNKLKTTVLNXWHREGEKNWTAWX
>c213264_g1; len=39 start:1 end:115; minus strand
XVRYNCSMCTAADAMDIAVLLARDAFLFSPHASCSDPI
>c144340_g2; len=109 start:1 end:326; minus strand
XGGSPKKRIKAAVFHVHENIPQPILVAPSVETLLVGYVRXITVQNVCEWATRAAGSGVPE
MNGIYVQQXRRDSGQVTIDASLTYKLGRPSTARSPGCDGKGAQIKLIPS
>c46113_g1; len=95 start:1 end:285; minus strand
XHIGHLAIHKNVSRSFGLLQYLTTTYHLTDLHRTPYIHNSLRGTVLQMYFPSIGRQRLQK
GLVSRGDSPAYMEKLKQAYGAPVKTSSQDVSNDE
>c207410_g1; len=57 start:1 end:173; minus strand
MATDLASSGGGVAPYDGRTAGPATYGGRTCYMPPSNLLHMAIRLATTTAGPATYGGR
>c184419_g1; len=67 start:1 end:199; minus strand
XISIPSEXKIRVDNLEALCCRKQREIALGVLSYPCYIQXNTNTPVVGAYLWSHRGTCKTD
NENKPQ
>c113212_g1; len=74 start:46 end:268; minus strand
PDRYCNTKTCKISISDNVNKDSRKESPRPTTLENSAQLITKYSYCLRAATKNKKVMFPTR
IDYLFQPFPEPLG
>c157044_g1; len=129 start:1 end:385; minus strand
XDSVAGAPPAASPPLWRGPIILCLPRAYSLSSPIWWWLRRTGVHGLLLDGVRGAARRLLL
CARPPTAPPKFQFFSMGPWLPLLPNLTPEVTLSYCSFVDQAPPPAAGRLCRPXSPPAAAA
LEYHRQKK
>c182410_g1; len=48 start:58 end:201; minus strand
SGERRGPERPSPLTKAGQVACARWPRRGPAQLDPTPPGLYSVSAILQ
>c72238_g1; len=79 start:1 end:237; minus strand
AATTRRATSWERARTSVTYSFIWSHIHACIYTTIPKHACMPATGYNKWLSSDQVAIRYDK
LSWIHAILNRLHIATMNKG
>c215052_g1; len=72 start:1 end:215; minus strand
XCFVDDNAGCFGSRPLPANGTVLSFGELQIFVATELPREYPAKVLVAEDPPSVRAVRGQH
NARLATCAEVLV
>c59977_g1; len=97 start:1 end:290; minus strand
FEVALSVQGAGTPDPVLPDNVVAYGRGGPSAPPSPSLPPEGARFCQSPGYLEPVDVRVAA
YAVVLSVSRPRAADKAESISSPPPAQRTAAPLCTTSX
>c15639_g1; len=25 start:1 end:74; minus strand
XADTFCLTSQRPLEAALGAPVEMA
>c73462_g1; len=77 start:1 end:229; minus strand
XPVKIACGRGLDSIETATLKQGDFKNISHTAYAKAYGHLLXPEGNTISESGHVVELXADV
QKHHKENYLQTDGSGT
>c168827_g2; len=42 start:1 end:127; minus strand
MDKGTLRKYLCRATGDLIVDNTTENLSAIEESILEEKYITVX
>c172730_g4; len=323 start:1 end:967; minus strand
XQGERAALDLTRRSQEYSAVPHLSTSISANDHIHLASPALEKTKTNAMAVSXSGGEIAKG
AVEFREEKEYREEAAGAVAGVVAGAVAGPVAGVCDLPPESTSQGTRRVEEANPCQASDLA
SGVDVSNKSGIEIDYTKDKYSLDQQQEPDTTDVDGFFVDVDEXAWGSQSAAWDNIRNSWD
TSFGSRPLRPFANLAMSNSISAFQLFDXNDGSVTSACNILLLRSGKSLLYYFFSRRVTVV
LPVVPSLPVHDACMDIKCTVEGQHSRFIVAQLGYGXFQEDLEVVVLGRXSMPVSACRIYR
PGSGNPSNPSSPAWPILITRMYX
>c4741_g2; len=42 start:85 end:210; minus strand
KYRRSEACIPTPYRDTAKPMHASSTFYQPESKLESLSPLTF
>c233309_g1; len=89 start:35 end:302; minus strand
MGGDVVLVPRENGTSNPSSGKRAILDWDKPVTSVIFSFEGMRKGSKLTYRQVKFDVSVGF
CCTCALLEEKMEEKMEIGRTVARVTLID
>c3203_g1; len=102 start:1 end:304; minus strand
XYSLRHSLLKTTGAAAAALRILYIASQMTKGQIHYXFFTGSPPLNSGGARLPPTKPFSAA
SEPEQGHAGPPVLAAALGESTDPDEIAAAIASLCLHLHQIAX
>c127599_g1; len=452 start:31 end:1383; minus strand
MSPVFIHIWYHARLNNTINSRNFNASKRSHKFLIYTLHKQNRTQEEASESSXSKCKMLPG
RGPQMLTWKCKTDLPSALMLQAKPTTAVNLYSSLLPNEQHHKYRKSTKEAHPTGQMASSX
VSSNFSSSQGGPQQPAAPPSRPGLNKLKGSILSRRTQLNGTDARLAAISVEARQADGDRA
LNKEPDVAERPTMTYDRVAGGHGRPNVHHHRHHQEAACKASQLKXRSSPGWRAATGGVNQ
QHPIPSIVVAIAXIAAVCRPACHGGGASGGPDQDVLVLNIIVREVVARHPPETAIHPVTA
APASSPLPWALPPYGTMKLIPGKLSQLFRYTNKELIASAVEKQMGPGECARGSNQRAVAA
VGQSAAAHPWHHRLPPCYAGTSGGPFFNNSWQLIGDVLARRRWQHRFRQATSSTSTYHKS
XAAGPYSPCRIFCLELKASVTAGVHPGLPLIX
>c189181_g1; len=80 start:1 end:239; minus strand
XIVVQLSVPLFRLFRAKRPHESFLEVDEDLAFYYKLFHPLSFLACTKEYLLCCTLSKSSP
CDFVNIMRGSRPDTKHFTIR
>c234966_g1; len=71 start:1 end:212; minus strand
YVKEELDDGCGNLKRSKREWNGQMVKQVTLTCLRLTERDKRLERRQTATQRLRRHGGDSG
GNGAIAGKELV
>c107378_g1; len=42 start:158 end:283; minus strand
MHELVVFIVSIRVNCHELHVCAYALPRFEAMGALNCSGCPY
>c13702_g1; len=35 start:145 end:249; minus strand
MCGSRLATTGSSFVVPLPQLTPRLSMAPETLQMAC
>c204612_g1; len=89 start:1 end:265; minus strand
XFQVGKLFEKCFFQTSLGAGIAAPAFFPIVEAGSKSVKKTLKGSGRVHKNLSRPTRISES
FFLICADNDXAELDWEFGLLMPLHHVYCX
>c185691_g1; len=69 start:1 end:203; minus strand
XSSVVSVSQVLNAAALGATNWQCGNFEKSXDASDTPNYLENTKYHDXVIQFEEKSGSSSP
RDEALSCSX
>c98460_g1; len=36 start:214 end:320; minus strand
XIIKAHDYTADYSKLDIALAHIFRQKAPSPWLNIV
>c173493_g1; len=69 start:1 end:207; minus strand
XDHCNEKFTNIIETVVNNCKILFVKDYPHDRNFKIKEFNIRNVKVPKHNFRYDSGSFSNE
DNRFQGQPE
>c200149_g1; len=50 start:1 end:150; minus strand
EEYEGPGSRRLRRRCRADDVEYVKWCLAQQPGGSRDRRHGLARTFRPDY
>c143762_g8; len=84 start:72 end:321; minus strand
XKKRKTQVLAHELNPHEPSRCDQATAAAEVTGRRRGGRTPRPHLPFSGYVDLLLSSGDGA
DDAVRLQRRHAGDGFRRRRILLKW
>c179349_g1; len=78 start:43 end:277; minus strand
QKGFKKVTANGKLLILIIVLLINSSAKDRFGDIAILSDEDYLVANQIQQMAFDVDLNNQN
GTSLNQTSLQCRGPPK
>c52057_g1; len=45 start:1 end:135; minus strand
RGTSNCXLKLTIKLTEASDDDLMDHVPGVPSIDSGTDHSFAGISI
>c104152_g1; len=81 start:41 end:284; minus strand
XLNLQLAQAFCNVIADLVAGTTFADQWKPGRTNTKVLGQISQPPRTIYITSAEKSTFYAR
XKARKTTLSKQQAPPLSGPN
>c70267_g1; len=48 start:142 end:286; minus strand
MPIKCPDIDVHFLTNRRIALKDMKLFHSVLRVHNYNRKYPKFKMAAF
>c140333_g1; len=221 start:308 end:974; minus strand
XRYIIAGGEAADEEAARQRAGGYDIDRRQMELDAGMSDMEAVAGAAGTYSSPPDLSPPRA
PPDRAPPWQAAVAWSGPAPAARLSLRFSGSPNVAPRPEGDSRPAGWSAVRTLDGQPAACC
LVRILGRGLAGCHPDDDQGVHRPPAALSGSINPSSPPSPAPHPHRASTATTRTKLASPVP
HGNEPRVPAGGDAQGGLEMKLLPEKEYRGLAMIEKSPDKL
>c58644_g2; len=19 start:1 end:55; minus strand
MGGGWLLVSTGPAGFAGGX
>c227230_g1; len=68 start:1 end:201; minus strand
LETENHKTERRTEQISLRLKKEIDKRETXIKKENEDMMNEWKWYRLSNLRKSLSDEXALL
PRLTPSLX
>c208548_g1; len=80 start:1 end:238; minus strand
IWETGGGGLVTPLAPGGVGAGGGGRVCCGIGTGVTDAAGPPFDAXGVAGENAGPDMDVRC
DAGTLADCSRELLTALSPFX
>c110087_g1; len=324 start:29 end:998; minus strand
PSVEKRQRLDDESEAGGGELIHPTPXAGCRDEVRVRSDKHWGPIKEENTPQVPIVAYXVH
FSTNSCKVDIVGTNSCNLGAKISPSESLTSVLPCWKSRVTILQVTSRLIFLSYLGPKTSQ
PRLDRIDPIRNPTLPSATTKRPXLVERAAAARDEREAARDEREAAREEKAAGGGERLERX
PRGGVAGRMASRRLGERRRNNLAAGSVGGGGDGGWELTVELVWDPVSKTLKPTPIGHQKL
VEESRWMEKKEEESEHNDCLQLKEKNLQLELEIMQMKEEKKKMKRLYRQEIRWREKKELG
IVIAVLVFAMLYVVVAMTTRGFV
>c232960_g1; len=75 start:1 end:226; minus strand
MTEHLIIQHMQHNFQINYQYRGCMTREAFELIMLVVPAEAFTQVLGPLVVTQESTLASWS
PLLDIRYAAVSVAGG
>c204953_g1; len=75 start:1 end:223; minus strand
XDRTGTAEQEVDVLGCAAANSGDEDVVMYQKIEAHVEESETDRIIEERRKAASKMHLLAK
VNLVEQKPGSGCTHX
>c238299_g1; len=73 start:1 end:215; minus strand
XAEPLVFNDDSDDLLLPEDALIPEEVAFLHFHATVHLASYEDTEDPSARSSDGGGDSDSD
GGGGLGRDLAGDX
>c216259_g1; len=73 start:1 end:219; minus strand
XXTFLLGIIISGDSNIIAVKKPDLSRTKTSQKLRGDKKRIQELQQAGDGKKPSKEIFLAR
NRGFHWQQIKIEK
>c237515_g1; len=76 start:24 end:252; minus strand
DNESVEYTIAYCGLGTTTRSCQAVRQGTIINGASAKHNVLYAIAINKHISEAPLPNKQHN
EQLPSKPINNGGSDWR
>c214482_g1; len=84 start:1 end:250; minus strand
XHVEITPTTYQSGVIANNLKYECEYTLSVPPSNTRSQQGTADAESFRYLLRXNLSLYARL
LALYPLAPRPHPFSARAEAWTLV
>c184663_g1; len=81 start:1 end:239; minus strand
XLNKYRKSKAINEPAFMWILNTTLLSRKINTTLSPTGEPNQDRTFSSNKHSAKSNKYKAK
ESFRLWWQQEVARKALVYDKX
>c233590_g1; len=115 start:123 end:467; minus strand
XPDYSPLLSTIPNAHYPLSFFDMLLNRLFSIVALASVLAPILAAPLPRPDEHETEVKALG
WEVEIEKDKHGRIKEIEIENDTLGFELEIEKNKSGAEDDATTMVEARTGSRMDV
>c204679_g1; len=58 start:29 end:201; minus strand
MAMVVAVGANEQKQISRKSGTALALDATKQYSTGQEKLIQILTCKVVATRQTIRALRX
>c191906_g1; len=30 start:125 end:213; minus strand
XRIEHLRLKPVESRSVISYTMEFNLYGVT
>c218671_g1; len=75 start:1 end:225; minus strand
MRRALRGEVLAKAVSFGVEEVSATTEASVSVEIEGVEAGKVADEAATTTERKKPACKIIK
FRLEKYNSDTFYFTX
>c152484_g2; len=478 start:1 end:1431; minus strand
XVTSLQPSEIAGRMPSRMANVSAIKGLRTYXFYISLFNARSNQKVRLRGLSSRLSFLVLV
SSSLAASLTVADDVGACRGAPVHTEDHRNWVPVLSEAAGHPRLAAAGPALALKPLALYGP
AAVSAAALPAERREEEKRRRGLTNSGRPRCAATVDLEAPAERETREARRRAVGPKXELGG
GAAPYDALRASWMWLATEISGRKGVRGGGDLGRAEIRRLLLVGHRRAVQKSRQLLLVGHR
RAVQDGVRVVTHDQHGGSAGAGPGKPGRKRPVSGEQGLAXGDRAVAAVYGFRPAAAALRI
FDVPGGNPVPEAVSPXAGAPRRIGPIDIELAAVGRLNAERAQDPCPDRSAAGANSQEKQQ
RARPAPRPFRPPRDAXVLLPAAARYQAADRENAAEPSLNAKLAARDVGDGDSTARRSVRE
ELYPIVLIPLVRPGLSAASSGGRWAVPGGALPPPSPPSVCVEXVAAGQFQEELCPLPX
>c172647_g1; len=24 start:1 end:72; minus strand
MGILGDDYWLFMYMGTNHQMTDTL
>c112580_g1; len=91 start:1 end:273; minus strand
XAGRQNTTAPFASGGASFRGHGIDGSRSGDVLGLGLGGAVVGKLATAXDTPAACLLVADE
ACAVATTLLQPGVGCPEWRSVLLLFAASAD
>c186853_g1; len=72 start:1 end:217; minus strand
XFCPSDFFPPPTPTSAAAGQLCPDDVFPRRSVMPTDALDREVEVRARGRRAVTRAAEEAK
RGEAGVEGSVAG
>c179116_g1; len=74 start:1 end:221; minus strand
SEQKAKRLKELISSLSCXWSISVVCGEDVPASMYDSYNLSPGPCRNQRMMNXPNGVTGIH
ITYHQVHAETPE
>c194946_g1; len=40 start:1 end:120; minus strand
EYLHGAAPGDHQTTPSYPRRVAVFGTGKSAASSHSISPP
>c192193_g1; len=69 start:1 end:205; minus strand
XNNGGIGNPQKNEIARRVILGRAAAMKGSEHSFDITPIQETTTAIQELSGQLIRNLYADI
DDPKFSGRY
>c164745_g3; len=38 start:1 end:114; minus strand
GSDLLAPNANSDSCTKAVVPIGHCPSFTLAGYHCGGL
>c113110_g1; len=132 start:1 end:394; minus strand
XALLPEAGSVLAWHRLHADEAVVPMFRWRRQAPQPELLSPDALPLVVGSKRTDTNIMQEA
TTGXTDADGPGPLDLRFTMVQCNNDDHRSGWVKGRYSTSNIDSVKGVEESGDNIDTLKKR
GSEGGRRATEAX
>c148214_g1; len=87 start:1 end:261; minus strand
XPTQPRISLVVYAAVPQRRRPRNPSPTLGRLAAIAVSVLPRRRDIAFPLSPPRCRSLPPS
GFRTKEEPVKVGPNSSWHQHVVEEDRA
>c53030_g1; len=27 start:1 end:81; minus strand
VPSDMERAGSTLKGTSECRKQFVAVQ
>c206649_g1; len=86 start:1 end:257; minus strand
XVAAAQEDQYNFSRTGRFCINKSDQWFLTRLTVVLVDRLASVANDFYNTRLIADFIAETT
HYWRYCRPSTRHHVNRSTTAPCDISP
>c116468_g1; len=126 start:1 end:376; minus strand
XEAGAVAQMDDTKHFKSAKPVHSIXRRYKSCIPILFNFIDDSTIIDDILLECKGCPIMPL
VDLLEQVLDSLDARACFDINVEVVSHKQEWVVRDDPSVVQICSSDLNYTFILPPSXRWDM
SPSLAV
>c133714_g1; len=197 start:1 end:595; minus strand
XHTTPSLPPHAALRCPARAYPSVPNLLLRSIVLAVGSVPSPNVNHLYGGGAAAVLQAACA
ANLPWEAGGAATGQGGAVKGGGGASKGXXRSWAQPWCCERWVAMLPREASGATFGGVLHM
AAGLASFGGGPCFVRRPAMRHRAADVASFSGGVASSAAGVASFGRRWPALLHRAAGVATL
GGRLLRSVAGLASSAAV
>c52348_g1; len=79 start:1 end:238; minus strand
GHHNWPHVEGCAKSKFGLNLWIIGQTEYEIFTSSHSGGLPVEIGQRKQLISNQRQNFALG
PSFGLTAEFAFTGSRSSK
>c53403_g1; len=59 start:24 end:201; minus strand
MDLRHKINLTPPNRKHEKEGQQLPRTLDAVLFVFVVLDNEFMNSRWSSTKTRKSKNYY
>c34495_g1; len=41 start:1 end:122; minus strand
GSDAWTDEILETYARHVEETALFSGAAVRTYVHRFKLLAT
>c127360_g1; len=34 start:1 end:101; minus strand
XIITAKHKKCSTEKWQIFAHAVAEYKLLEPAKI
>c134220_g2; len=90 start:1 end:268; minus strand
XHFAAALPSLPCSALILACCSYAADLEPHQLPTVPSRGGGALPPRSALFHRWRSVSRPSR
PAVGPLRSGLVPYPQSGSWDGAPTHDLVCR
>c233131_g1; len=78 start:1 end:233; minus strand
XKVGFFSLRLQYTVEIAAPVIIHFDIAVDDFGSKPMINVSIGTKIPPPPTPPTLPNAAPK
NPMNDPNTIRHPNFMGGH
>c160641_g3; len=118 start:693 end:1044; minus strand
MDLLPFVMAYLVEANVTMQSLLPEKFYTIRKXADIKKNVYSTEYHDLLKIFVGMNLKRNH
GNRWSTPVYXNLTANLHVAESEVPYENKNSNCHENKRAPGKALLRYARLIEPHSLFH
>c221440_g1; len=78 start:1 end:231; minus strand
XEYAVLPVGVATITPYPRTLLKGGYAHSIQFFKGMDLNPDQPNFVQHIKQFIVKDLTAKA
HPKHYENSXIVPVDDSSX
>c133587_g2; len=121 start:1 end:365; minus strand
XRGAEIWVDIPTAEGYIRAAATAPRHLPAKFPASLPDEEEEHSSDAPAPAVRSPKIRAAA
AGAHPLRVQGPIRLRWDAAPPPARPSPCLAVSGRMAAPLLPERLARPRPRPRPTVSPCAG
A
>c176556_g1; len=58 start:125 end:297; minus strand
MSCRPFLDLGKAKLPTFTFXSDPDGANDLAGVPLDPFPCTVLETQSTDSDNKLKDNHS
>c119599_g1; len=286 start:1 end:858; minus strand
VCLCAPNGPVTRISHFPGEEPVNEKEDFQWFYAGAADPIVSXAYMCKSTKMKEKKPPDRE
HGTAYRIRIGWYRKVISLHAMEVHEKSNVYVEIVRRLVMSDDSKGLIGFLEPYYRNAMKA
KQPRMNELLHMKESSYDQLTKEKVQQDCCNRLIEAIKYYEDIFDSHVRKAAQLTTPDEPL
LEKQWSMILEICQLDFKPSQDNSLQKLEKDVTDCIREKYFNVISKGGGGSISSDLGISMA
ERWVHAAGNADQYTVTGGPEIKSIAELTLEVLNKERMIAMLDIKIA
>c90318_g1; len=77 start:1 end:228; minus strand
XVKYFNSEFKFFRAFMPWAAISFIPQXLRQVKTTRKPTSRKSHLISSHITDLIKTKISAP
LSFVSCHPPPHYLAAKL
>c114633_g1; len=75 start:329 end:549; minus strand
XADDGTVKPEVNARNVNPPSALPIISYXTAHASSLQMPISSTSHNIFTSILDGLVSLYPK
NLAALHDKRYRGEPW
>c154559_g4; len=86 start:1 end:256; minus strand
XFYVNIFEGCPSAYYASVLLLYWNHGRLNPCTCYSALDSTAASVEQNCTPIYGNQCPALG
ISSGTFLKCNDYICCPGTDLLAATEX
>c220956_g1; len=64 start:227 end:418; minus strand
MXKRFITFLLKLTKECSEMNRKQINXKQSKDYNLKPAILSYSVNLPVDEDTDGDLQDTSD
TDS
>c232980_g1; len=38 start:44 end:157; minus strand
MRVHTSVKIIREAPCICVQKEIGRTRSKDKKSSSKKN
>c232802_g1; len=84 start:1 end:250; minus strand
RTMTTYTLSRTSPKNTTLIDPGGTIVYEISSTYHLGGSDTTIKKGGQPIATIHWKAFQRS
TITWNGKTTTIKEIFPRSGALSTX
>c184559_g1; len=74 start:58 end:278; minus strand
MQILTDMLTAAMNIPFIXLAPWVASQLSLVISKIKQRTEMLPGRRPKTGTTSESCAARGP
TVRPQVGDYHHPL
>c56795_g1; len=58 start:56 end:229; minus strand
XKSELTDISAKEENNLREEYPSTYHNQKLSDDQSNPINPASVQHYSSPSEIRPYQNN
>c49363_g1; len=26 start:285 end:361; minus strand
XAYHRKXTVKSVREDIDGTMLTEFN
>c126360_g5; len=39 start:88 end:206; minus strand
AEKELSRSTKVVEWRLDLLAAGKFITPLGKGFGKGDTA
>c172355_g3; len=24 start:174 end:245; minus strand
VVAGETTGIVDTMTSPEALFINQ
>c232520_g1; len=85 start:1 end:254; minus strand
XAPIAKLPRRHWRHSEVIAAIPPPLDQLPATTNNSLRQSPPSNRKPLQIPLRRLVGPRDE
AAAGPSPAALPAAGSQATTVPGPPX
>c107225_g1; len=68 start:1 end:202; minus strand
XAGTNMIYDVGGQAADIREGRGNVFGGDFARVPYGDAPRIGVPLQITSSFLARTQSSLSH
YGQVFTP
>c110098_g1; len=262 start:1 end:784; minus strand
XDLYAPVFRRACPEPREGLVNLPRNLINMNIHLRYYAALDVLQSLIAHRPMFFRYDLDFL
SPHEEKIIKSGTGTGLRWLYGLPDQLMIILGRMNSLFEDFGSCVDPKTVQELKKEIEACM
PIVSAETGTDPSLNVGRIVVQESWGMAALVYLYMGLCGAKSSDSQVVKVQKAFMKLLGAV
QPRRNPDSFLVLPIFVMGVATTSPEDRSTLLERLWGVPECNRPETVGNDIVRMLNDIWTR
TTERPAVWADIRTACLRVTGM
>c83173_g1; len=288 start:82 end:946; minus strand
MTTISFLDNWTGAIGXKYAVSHCNAPSPPVPPALXLPSPGSSFLNCHQIVYGVGHMNNKN
RAVDHPIWEAVAEKLVGRCEENIAASSYRPCSPRGLTLPPYISPIAIELDSYLPCRYPVD
RASASCRVRWSTSTERTVPAHAYELGTRTSQILSRQAIIXPEVGNNVPKRIAXMNSDLHV
LDKKSAGNVRALRVMGKFSFEVRIHLVVDVLRRCFLDSVWTVDLAHKEGYCKGLRKPASY
VLTFSLSDDQKRWLNELLSYKGSSNAIDIATVLFPLYLAGCSIQACE
>c155336_g1; len=65 start:314 end:508; minus strand
IAATSGSLARILKNCGSGEFNXRVEVGRGQHCAPRSNIWEHLTRIAVHLHHERLTMLRLC
HGES
>c136260_g1; len=103 start:150 end:458; minus strand
MLYHLTGAAAAAEQQQSRDARTEDTSDEELETDIPDDAEPKPEVPSIDHAEXTVPSCNTA
VGGPVLASLTKKTPWTPVRRAPSTSASSYFYISAAIYIRIAR
>c116364_g2; len=305 start:125 end:1036; minus strand
XPGPSQEKTELSSPHHLHDTAWDGSXGPLGGLVAIAKMKCSKCGNTGGGCAQKKEGAKYF
VVRMRESFKEYSNLPCHVRKAFKTSKFLPARAPDEDQYMFKLKKDGAKTRIVGGDYQMFL
DEYDMGHNDKIKFEFVKNYGYLTMTPFDSQGAIKEKVNWIWPDEVEEHLNEDVRAIVVSG
VMKLKPQQIDNINTCIAERGSGLGAIFMHRMTDTDVLNNCLRIPKHIVSLLSVLGVRRSG
TATLMMHEDYPINDAVYHTTADSRIRFKTGWPEFAGAFNIEVGDIVLIMFHMVHNVFQIS
FDYI
>c162296_g5; len=75 start:1 end:226; minus strand
LLQNQFDGPVPFTKQYLEASIYPAIRATLVPFENFLVGSSGDGQRNFPPLPEASAYWLLK
ASSVPYNCAPGTAGL
>c186109_g1; len=74 start:1 end:220; minus strand
XVQGPRQELADPAGHHCESDTHTTAAQAPNPVFFADSKAGRDGLGGGAEAGPAEDAGSCG
GAGSDAVQGDEGAX
>c85474_g1; len=209 start:1 end:624; minus strand
XWGANRGKEHKIKKASLLSQIQDLDRQADVDGLDEEGWAFRYYLEDQLLHIYAVEEEYWR
QSGRINWTLKGDANTAYFHAIPNGRRRKCSILSLNTDNGPITAKEEIQEHIYSFYRELLG
TSEPKLLSLAQDLWPAERRVSAQENEQMALSFLPEELDEVLKNTKSETAPGPDGFPVAFF
KKFWPXAMRISADHPEWLCPRNAGHFEA
>c54450_g1; len=37 start:74 end:184; minus strand
MTGFNDTKDHLFLYRGYGDDDPGKGNSGSGGGSGLV
>c13934_g1; len=118 start:59 end:414; minus strand
ANAVPFPTPPIASPEDPAALATWQWRFLLAGCGGALATRPVAIPAGWMGAAAAPSVSRPR
RQRPPAVGSKTATAMGNGPVILLSVSFHSKYIEFLGQIQFIEAFRRVPRILEINVQQ
>c162383_g1; len=269 start:1 end:807; minus strand
XKTGDDKKTGAITDPPPDLDPSPAPRSSSPAARGQSPATXPPPRIPFAPAARPLFSAPAA
VRAAPSLHPPAPPMTGGRSSAKIARVSLARQARCAEMFLQKSAKGREVVEGIDGSEAISR
RRSRGHDEVAGHEAVLCRPLVAVKXVYQMNQMNLPRDGWFSEEGGLPTAXLKQIGAVSEA
ADLKNCGGLRAQVXRLFDLVAGGLNFTLQDIFSQLCSFVKLDFSSSLHDGIRAAGVSDWS
NYNLVPTPFSIFQFVKLIKETPPRHQSA
>c122228_g1; len=103 start:1 end:304; minus strand
XFASWDNPGLCYSGAAATTGDDAPTGVAACKDLQEPPSVGVRDRVDGSGRKPEASSSLPA
SSSLGHSAAKLTGPLVLDTDPVDGGGVVXRLKSSNVHIEGIEX
>c20508_g1; len=74 start:1 end:220; minus strand
XQQTLQTLFEVAAISQEPQHTTDQSYALVHTSDAFLSPAPQHNYLKKSVTKPLXNLTKSL
PCFTPDFGAEGGS
>c105651_g2; len=18 start:160 end:213; minus strand
MSPVYCHVQQYPIEVPKL
>c61625_g1; len=35 start:85 end:189; minus strand
MDKKFEYTNFSPIEKTNKGMYRPYQYQSINIANR
>c165337_g1; len=437 start:1 end:1309; minus strand
XWSVEVVAAHNMMLKDVRLLDLCHGGVQAPADTTTKTLRKTLKLEKNTVKPDVGWSRCKY
CPAEYAPVSHLGKNQRNPRKFSKNTINKQAEPSGEAXDPKDEGAEYXSADETVNGIAGPI
DGNGKTPTSTKTWEVNQKGTTAANKKEKTXIYSQKKGAQSARAAKRNQHEPNNNEQPGNL
XKTNKTKTTNTKPGSKGEIENKITAKQRYRRNHTYQAEKQQASWQGEPPAVKKGPPLTLA
GHEDGAAQEGREESEKSEKKKLHAKKHHEKEQATRGPLEQAAADPNGKLDSPQEADMEPM
NTNPKRVTEKENKRQATPYKESSTKKKARQATPYEESSKKNKARLKPEEIRTEWDKNDKR
GYXQSIRKEGARKRRPNQTPTRPPIRKVGHGTEDRTKDQQGPPVRRQREIEGTDTPAKRK
RKKEKPASTSNSRSPT
>c222266_g1; len=57 start:106 end:275; minus strand
XRTKGIPGGRTGVHQTRFCSKCKSPDHDKRTCPDKKDGNIHIKKKLKASEVAQFKF
>c142661_g4; len=90 start:1 end:268; minus strand
MSNTFTLQQGSEKKSNLDAGASFTANIHDAVPRKIGNNRQRKRPAWGRNAIETSGSKKAG
EAERNEHWQQQQLTXLTATSTTMPAPPSHX
>c143847_g1; len=47 start:477 end:617; minus strand
MLEIILDFHKHNRTFMKPNQLTACLTRADVYVLPLARSRRMSXRARR
>c77061_g1; len=295 start:1 end:884; minus strand
XGTFKIYMDQLKYMQQNNPADLWNARMRIWDYCIEYRLNTHSFFFTNYIIHRRGLVEPDS
IREVTPPPRVLSPDATELYVSDFSSHLPPGALDAAPLLPPQDGTDLTAQNESGRTLDEAM
EPEDDNVAAEADMDTGEDEESWEIVTDDSGGYLLVGAHHTVQVDSSVVANIFHGHISAQE
ILDIAMDAAPPSTPQAGPSGLTIAEKESVTTVPGIARIDFVDSSDEYEPAQPNYSEPQTP
QTPRLYNGRYLAENGGVERCNENEDRAYYAGKDARRDIEPITVSDEEMEWYQDG
>c187787_g1; len=159 start:1 end:477; minus strand
CNYSGCQLELQTDRRCVSTSNTSRMNCNITPIQRDSIYYVFSTFLRLLRIHGLFIHVASS
NSDAGTSLGKRNXSNPPDKGCTHSVCLSPEIQTTGDGYLRLLRRGVVLDRTNGPTTRPAA
SPRRWPGRFYFPAGASAGRGGRRRRALDLRAVEKSQMGX
>c198907_g1; len=94 start:1 end:281; minus strand
PPKFFWLANILPIHLAFASGYFLTSRPKEGSTDAINLQNHFHADVKDGDEVDYHASKNLF
DKLHTTIHSYVLPMPWNKLIGHFIFKWLEVNYLX
>c75080_g1; len=69 start:1 end:206; minus strand
GSLGLSKKTLASIESLIRQPPSMDSTPAAVAAAAASMDPSPVPDASTAAEVAAASVDPSP
APDASSSAX
>c165170_g4; len=76 start:1 end:226; minus strand
XNRWEFDPSAQAKRLHCTCPYPLMAAPPPPLMAIATAATASLALPRCRTPSCPRPRHRAV
PVPPSPSRRARGEISL
>c81850_g2; len=77 start:15 end:244; minus strand
XEKTGGTEIHEHLNRQWSRFWLTDKYLMMVQTSSITYRMPGNFLVLGNSFEKARRQSTLN
GVLDVFSLIIDRRWDF
>c165590_g2; len=200 start:1072 end:1676; minus strand
MXALGAVTIIGAQVRIIKSEAVTSVSKRSLRAWGRLPSSLYLKGTCEQTEVLVXVYTPYG
THQYYIVTCTTKCQSATNSQKAHVYPSPLPLSSSTLSDFSGPLFLLSEDDRNVWCGRXYP
FLLHVGSVTWHTGTQPMCILQSLHHLLDCFSSLQVAPVSENKGVGIPGKDKRVGQESRYD
DGDCGSGWCKIQEEAQVPL
>c151219_g4; len=175 start:1 end:525; minus strand
RHHGRPEKVQAFHNKAGRDLENQIRPNPPPQAAIDREETDDSTRKRPGGPKLNYGRCPPR
LDITRESRRTQKLLTVAGEMGPEPGPPYWTRPRRHHQNAPLPNPTTTPIYTPAEAQGFPD
PPAAEAADGGLRHPTAAPADAGRTGVASGSPLVTVARGEDGEEGSRCRARATVLG
>c80171_g1; len=33 start:1 end:99; minus strand
MVFFYLQLKPNYKVTSSSGRAENNNYQSMCDGS
>c146320_g1; len=72 start:1 end:217; minus strand
MSTSKGFASVGNTSRSGLGHDKTRTRDRFKRSKQGYMIAPNDSTARTIQTDGDLDAGGRR
RSEEGPVDEHEG
>c94303_g2; len=57 start:1 end:169; minus strand
MASALARLPRHLRMATVFHNAGRGLTPPQPPEKGXPVQATMNARRNELIAAPPPASP
>c103286_g1; len=89 start:1 end:266; minus strand
XSGSVIENTSTPPAFENEGGNSLLHPGKKRXPTYQQYQKEALPEVIRNTRIFGRKSYLKI
ATEPPSINLRYITNLLHGSKASSSSEAPM
>c167259_g2; len=53 start:1 end:158; minus strand
MSAHHTRTAKPTEQNVSSLTNYYQLIIIYRFLGLVQEAANEAWAMHSTSASTX
>c95191_g1; len=78 start:1 end:234; minus strand
MVIDQDRQQIRVKEKGQDKKQPPKSRVISDDQSGXTGIYTCKVGAKNFSSAVKCRVENRK
GLTPSPNDQIVIMLWVEV
>c96237_g1; len=149 start:1 end:448; minus strand
SWTSLGQDTLPPARSTEANPRLGGRVLVAGGEARHFSPALWLAAWRGDAADAQMHGRELQ
SAVRDEELPAWSPRGGLINVRPQQLLPVYRAHGPSPSSVRNATGSSQLLIVCLQQGACVY
SSSCLVAISDRSLTFGGSVSVHGQGRQGA
>c174621_g1; len=70 start:1 end:207; minus strand
XQEVVVKKDVADKDVAAAVVTEEAAVKETAQPPVKEEDELPKSTMADEALVVDEAKVDEA
KEAAVLKEET
>c14676_g2; len=19 start:1 end:57; minus strand
KLHDRTAMLSKRAPTRLA
>c182878_g1; len=28 start:177 end:261; minus strand
SEYIELLVCSETGGTTPAPQANTRLSG
>c101380_g1; len=72 start:1 end:215; minus strand
LQNVASFSRHSQFDIDMQKPKMKHLERAPLQDAIGSTETNYCIFTLHAKRMEIDIYKIFR
CQFEHSKFHARX
>c164188_g2; len=85 start:1 end:254; minus strand
PIELVGADFGSRFPESFAVHLPPGGRQTRNRAEAKDSSSAERPRASPGSGRNAXMDFVNA
MVGRRTGELEAAKRQAQIDYEWRIH
>c135390_g2; len=65 start:62 end:256; minus strand
XCQPKPVLPFHMAITAMISNDERSCSSMNYITMFDSVKILDLIAWADKIXDDAKSKEMKQ
LKPT
>c67508_g1; len=43 start:182 end:309; minus strand
VCQTVITVSHGSLRRDELLSVLNKDVXEQWIFENKEDSAQFY
>c133339_g1; len=166 start:1 end:496; minus strand
MNLTAQATTAHVEFEEXEIEALQMNTPSPRRXSMPPQHHGSAPRHAPAQIEREADPAAQH
RRRPRISLIPMPSRSSASAQKGSRARKRCEGSADVWEKKIDFARGSGQGGGTGATARRSG
PVGGVGELHGAGRAGGGVLERRRSGRAGGGVRGVLGEKTGSGAYVX
>c230905_g1; len=121 start:1 end:363; minus strand
[truncated: 382,055+ more rows]
