# Supplementary material for: Functional annotation of creeping bentgrass protein sequences based on convolutional neural network
Source: BMC Plant Biol. 2022 May 2;22:227. doi: 10.1186/s12870-022-03607-8 (PMC9063134; doi:10.1186/s12870-022-03607-8)
Supplement: Supplementary file 3 — Additional file 3. [file 12870_2022_3607_MOESM3_ESM.xlsx]

## Sheet: Supplement3-CCMFBP
Additional file 3: protein sequences selected by prediction model with the function of GO terms in three domains.
GO:0045202 10095 8.49
c158285_g1 c128631_g2 c203312_g1 c132624_g1 c235091_g1 c164205_g1 c141469_g2 c216367_g1 c92517_g1 c101460_g2 c132061_g1 c140757_g1 c54563_g1 c202685_g1 c137365_g1 c227061_g1 c95672_g1 c164771_g3 c163805_g4 c167021_g2 c15235_g1 c94694_g1 c141419_g1 c106765_g1 c165021_g3 c45943_g2 c213133_g1 c146583_g3 c194291_g1 c156272_g4 c13684_g1 c235762_g1 c122485_g1 c57150_g2 c153927_g3 c149547_g2 c113212_g1 …
2 c167026_g3 c44949_g1 c136875_g1 c50316_g2 c189308_g1 c39321_g1 c117304_g1 c56555_g1 c56149_g1 c90643_g1 c192091_g1 c18597_g1 c201182_g1 c1055_g1 c155779_g1 c216469_g1 c227994_g1 c141163_g7 c181186_g1 c157151_g1 c208510_g1 c127_g1 c180996_g1 c156092_g5 c90397_g1 c180376_g1 c163852_g4 c231970_g1 c148715_g1 c72268_g1 c145124_g3 c154270_g3 c168043_g2 c158947_g2 c58192_g1 c150349_g1 c2660_g1 c18870_…
974_g1 c229216_g1 c176354_g1 c77715_g1 c94181_g1 c115842_g1 c204876_g1 c97519_g1 c201075_g1 c108927_g3 c188897_g1 c150894_g2 c192472_g1 c160669_g3 c19460_g1 c92217_g1 c215159_g1 c2703_g1 c123397_g1 c33865_g1 c212067_g1 c4551_g1 c156315_g2 c209703_g1 c105786_g1 c161412_g4 c184079_g1 c154081_g2 c182468_g1 c146400_g1 c213512_g1 c86665_g1 c119308_g1 c56446_g1 c199515_g1 c16003_g1 c185902_g1 c194116_g…
0_g1 c180634_g1 c189647_g1 c131210_g1 c159905_g4 c127319_g2 c168377_g1 c98256_g1 c181987_g1 c92421_g1 c219654_g1 c132960_g2 c183315_g1 c169119_g2 c151286_g2 c83201_g1 c49894_g1 c42693_g1 c136621_g2 c69857_g1 c178136_g1 c181537_g1 c211568_g1 c234914_g1 c138512_g1 c161025_g6 c10443_g1 c115779_g1 c235076_g1 c193486_g1 c36848_g2 c139883_g4 c157967_g1 c115027_g1 c79450_g1 c201264_g1 c102996_g1 c103626…
GO:0055044 1177 0.99
c175551_g1 c43772_g1 c148390_g2 c156272_g4 c2871_g1 c133714_g1 c16659_g1 c167171_g4 c146623_g6 c167005_g3 c218459_g1 c192405_g1 c223647_g1 c120401_g1 c7702_g2 c101814_g2 c173649_g1 c34819_g1 c157186_g1 c221283_g1 c58365_g2 c67100_g2 c63950_g1 c190731_g1 c132479_g1 c232590_g1 c111705_g1 c172526_g2 c210398_g1 c182091_g1 c155592_g5 c123473_g2 c126775_g1 c150743_g3 c167837_g1 c150143_g4 c231072_g1 c1…
GO:0009295 5087 4.28
c162580_g3 c144016_g2 c39450_g1 c235091_g1 c217308_g1 c157209_g2 c31022_g1 c232131_g1 c133083_g1 c233350_g1 c92030_g1 c55483_g1 c54869_g1 c156278_g2 c156278_g3 c149104_g3 c225492_g1 c134423_g2 c174023_g1 c193479_g1 c170081_g3 c31796_g1 c80349_g1 c233167_g1 c204612_g1 c143762_g8 c148214_g1 c34495_g1 c126360_g5 c13934_g1 c164188_g2 c133339_g1 c138825_g4 c104919_g1 c141792_g1 c170506_g3 c158814_g5 c…
472_g2 c171484_g1 c151505_g1 c11479_g1 c205607_g1 c19698_g1 c122389_g1 c132772_g1 c194656_g1 c142088_g1 c132699_g1 c95839_g1 c227773_g1 c193517_g1 c118187_g1 c108927_g3 c151370_g3 c152644_g3 c121457_g1 c142662_g1 c120829_g1 c151622_g2 c131893_g1 c124213_g1 c120466_g1 c4637_g1 c41706_g1 c144002_g2 c161944_g4 c38417_g1 c140672_g1 c135469_g1 c228785_g1 c196499_g1 c167198_g2 c131522_g3 c87168_g1 c156…
GO:0031012 1555 1.31
c13629_g1 c101677_g1 c145280_g5 c139932_g2 c235762_g1 c39756_g1 c209926_g1 c157767_g1 c226964_g1 c38082_g1 c144775_g4 c155487_g1 c94511_g1 c236640_g1 c95253_g2 c135860_g1 c163327_g2 c184616_g1 c11175_g1 c201624_g1 c125197_g1 c26930_g1 c123108_g1 c569_g1 c104432_g1 c198066_g1 c164943_g4 c145076_g4 c185603_g1 c81990_g2 c144066_g1 c158063_g2 c190870_g1 c231226_g1 c237692_g1 c143648_g1 c79604_g1 c154…
GO:0005576 43640 36.72
c58071_g1 c173855_g1 c65899_g1 c91841_g1 c178849_g1 c49458_g1 c114178_g1 c130838_g1 c13267_g1 c39755_g1 c87963_g1 c99992_g1 c13629_g1 c80446_g1 c168094_g2 c29357_g1 c195634_g1 c189364_g1 c54098_g2 c132624_g1 c182811_g1 c77005_g1 c173486_g1 c224047_g1 c55813_g1 c211023_g1 c145537_g1 c107082_g1 c228238_g1 c164779_g2 c157209_g2 c89471_g1 c139639_g1 c77440_g1 c204316_g1 c163811_g2 c202685_g1 c201269_…
1 c49395_g1 c111430_g1 c192054_g1 c90656_g1 c197459_g1 c192920_g1 c172910_g1 c115353_g1 c119651_g1 c190504_g1 c234097_g1 c149973_g3 c91955_g1 c53089_g1 c163909_g2 c182772_g1 c175349_g1 c122362_g1 c146863_g1 c12689_g1 c148131_g1 c45108_g1 c75110_g1 c114784_g4 c63899_g1 c128502_g2 c65068_g1 c185551_g1 c198259_g1 c81199_g2 c132768_g1 c139831_g2 c219084_g1 c170788_g3 c223545_g1 c192135_g1 c107836_g1 …
93_g2 c223993_g1 c66998_g1 c205540_g1 c230280_g1 c150002_g1 c154600_g4 c175841_g1 c167413_g2 c53970_g1 c147886_g1 c235296_g1 c30132_g1 c32570_g1 c138277_g4 c73097_g1 c66695_g1 c150454_g2 c161273_g1 c127817_g2 c179423_g1 c224318_g1 c184474_g1 c179903_g1 c150703_g1 c116917_g1 c224370_g1 c59390_g1 c173239_g1 c132805_g1 c102857_g1 c160969_g6 c187937_g1 c180248_g1 c232715_g1 c92729_g1 c216661_g1 c1918…
c217422_g1 c235649_g1 c136299_g3 c139811_g1 c217465_g1 c184869_g1 c235660_g1 c233065_g1 c65395_g1 c182106_g1 c209075_g1 c21409_g1 c32468_g1 c43753_g1 c11350_g1 c170892_g1 c150958_g4 c85540_g1 c127685_g1 c128775_g2 c147670_g1 c130931_g3 c142359_g1 c7032_g1 c206042_g1 c156799_g3 c216220_g1 c29493_g1 c98455_g1 c193316_g1 c207192_g1 c88370_g1 c225292_g1 c12229_g1 c223889_g1 c211432_g1 c42894_g1 c1999…
c206902_g1 c147937_g2 c191456_g1 c131704_g1 c152934_g3 c121315_g1 c202703_g1 c116056_g1 c180819_g1 c75094_g1 c11486_g1 c124072_g2 c23497_g1 c38393_g1 c126355_g2 c158309_g1 c225211_g1 c123110_g2 c136006_g1 c3766_g1 c1832_g1 c188977_g1 c216192_g1 c207113_g1 c206651_g1 c130551_g1 c20714_g1 c224822_g1 c24660_g2 c213553_g1 c27413_g1 c188536_g1 c31041_g1 c49826_g3 c197383_g1 c206318_g1 c213811_g1 c2293…
c71357_g1 c48284_g1 c81171_g1 c7228_g1 c199536_g1 c182637_g1 c118375_g1 c20044_g1 c56051_g1 c2838_g1 c234567_g1 c18602_g2 c183723_g1 c71432_g1 c22205_g1 c4525_g1 c229164_g1 c73921_g1 c49938_g1 c14114_g1 c192530_g1 c37296_g1 c127206_g1 c27190_g1 c152075_g1 c71121_g1 c232081_g1 c206853_g1 c119910_g1 c151248_g5 c72661_g1 c63755_g1 c39076_g1 c192407_g1 c153563_g2 c148054_g3 c190296_g1 c230118_g1 c215…
c213543_g1 c51540_g1 c185877_g1 c59587_g1 c169224_g2 c155877_g3 c49061_g1 c22375_g1 c174780_g1 c159073_g2 c96986_g1 c21882_g1 c96551_g1 c83479_g1 c8801_g1 c154312_g1 c98999_g1 c200973_g1 c112205_g1 c194561_g1 c162175_g2 c174609_g1 c138963_g3 c154032_g3 c8596_g1 c51914_g1 c93019_g1 c73011_g1 c75283_g1 c236593_g1 c87032_g1 c95564_g1 c41235_g1 c224875_g1 c62840_g1 c146129_g5 c201603_g1 c15429_g1 c17…
1 c223042_g1 c198806_g1 c147096_g1 c233087_g1 c205083_g1 c211017_g1 c169083_g3 c204623_g1 c235256_g1 c32528_g1 c78899_g1 c126018_g1 c123503_g1 c219608_g1 c177188_g1 c134717_g2 c43002_g1 c203380_g1 c230748_g1 c178191_g1 c216785_g1 c136723_g2 c220984_g1 c137728_g1 c215931_g1 c175036_g1 c49936_g1 c224368_g1 c193739_g1 c205127_g1 c211796_g1 c101125_g1 c151939_g5 c190123_g1 c183857_g1 c206514_g1 c2209…
185_g1 c68979_g1 c119622_g1 c46343_g1 c222122_g1 c201019_g1 c183508_g1 c225459_g1 c151887_g7 c148697_g2 c195389_g1 c47356_g1 c68329_g1 c206068_g1 c238172_g1 c164524_g2 c179706_g1 c113305_g1 c14725_g1 c163449_g3 c120477_g1 c235610_g1 c234653_g1 c211085_g1 c185844_g1 c156930_g1 c138882_g1 c157236_g3 c227816_g1 c198966_g1 c54808_g1 c154989_g1 c51306_g1 c58145_g1 c199356_g1 c116008_g1 c164353_g3 c190…
0_g1 c229744_g1 c56526_g1 c111365_g2 c204800_g1 c182453_g1 c102940_g1 c86333_g1 c105079_g2 c86292_g1 c72181_g1 c221209_g1 c209805_g1 c122255_g1 c191605_g1 c169750_g2 c70397_g1 c167312_g2 c142495_g2 c154126_g1 c203762_g1 c149787_g3 c129934_g1 c209550_g1 c126697_g1 c156381_g2 c182215_g1 c150885_g1 c166612_g1 c237035_g1 c96578_g1 c156167_g4 c217434_g1 c59308_g1 c21055_g1 c83003_g1 c157552_g3 c102980…
c201779_g1 c29927_g1 c177988_g1 c159002_g3 c61081_g1 c216199_g1 c160896_g2 c38656_g1 c107562_g1 c166789_g3 c13885_g1 c196874_g1 c133791_g4 c133039_g2 c21282_g1 c63862_g1 c218724_g1 c46624_g1 c214651_g1 c12054_g1 c185878_g1 c15416_g1 c74132_g1 c175285_g1 c158088_g2 c152196_g1 c139061_g1 c153845_g2 c196322_g1 c163910_g2 c111369_g1 c58150_g1 c161290_g1 c205616_g1 c149542_g2 c147469_g2 c85641_g1 c152…
3020_g2 c59327_g1 c103211_g1 c164150_g2 c9577_g1 c7776_g2 c155408_g1 c178275_g1 c160145_g2 c191547_g1 c154121_g1 c206667_g1 c67611_g1 c140348_g2 c224426_g1 c196401_g1 c86756_g1 c149536_g1 c167313_g1 c233218_g1 c150157_g2 c52841_g1 c113707_g1 c139616_g4 c120567_g2 c168179_g2 c186350_g1 c173192_g1 c99678_g1 c150990_g1 c197952_g1 c222365_g1 c45621_g2 c89183_g1 c16518_g1 c120564_g1 c78296_g1 c138445_…
c222599_g1 c83757_g1 c200574_g1 c52177_g1 c176909_g1 c143381_g4 c97539_g1 c214792_g1 c137044_g2 c111186_g1 c126335_g1 c151133_g5 c173326_g1 c28190_g1 c22948_g1 c205332_g1 c144196_g2 c208844_g1 c54302_g1 c206252_g1 c220967_g1 c15177_g1 c6041_g1 c212438_g1 c180566_g1 c178420_g1 c234545_g1 c201817_g1 c154435_g2 c60630_g1 c145859_g9 c79433_g1 c124462_g1 c193226_g1 c188595_g1 c22690_g1 c196058_g1 c413…
_g1 c232182_g1 c70934_g1 c78272_g1 c124054_g1 c153529_g1 c28151_g1 c32403_g1 c181091_g1 c234505_g1 c232046_g1 c132770_g1 c68566_g1 c192147_g1 c142088_g3 c223674_g1 c157740_g3 c224147_g1 c232114_g1 c224785_g1 c217668_g1 c159612_g3 c95269_g1 c75102_g1 c122616_g2 c140077_g2 c139238_g1 c151286_g10 c233215_g1 c232893_g1 c214924_g1 c202885_g1 c217487_g1 c134041_g1 c17660_g1 c167878_g2 c77467_g1 c148339…
17_g2 c149678_g1 c154379_g6 c181570_g1 c192430_g1 c80772_g1 c139150_g1 c66518_g1 c23643_g1 c208228_g1 c64976_g2 c212052_g1 c176892_g1 c130738_g1 c158042_g3 c71361_g1 c96709_g1 c99472_g1 c199133_g1 c228384_g1 c42797_g1 c85899_g1 c148514_g1 c149939_g2 c181365_g1 c233872_g1 c229557_g1 c198165_g1 c6105_g1 c79312_g1 c107578_g1 c189684_g1 c142238_g2 c157573_g5 c213568_g1 c109930_g1 c85473_g1 c218765_g1…
GO:0030054 7902 6.65
c13629_g1 c149246_g2 c152095_g1 c54563_g1 c202685_g1 c137365_g1 c147924_g2 c125333_g1 c23425_g1 c217263_g1 c134445_g1 c151890_g1 c156902_g1 c71267_g1 c153712_g4 c145280_g5 c45943_g2 c162019_g2 c156272_g4 c77799_g1 c143480_g3 c196272_g1 c212517_g1 c227631_g1 c235762_g1 c196714_g1 c2871_g1 c157044_g1 c127599_g1 c110087_g1 c112580_g1 c133714_g1 c116364_g2 c81850_g2 c225924_g1 c151065_g3 c137245_g1 c…
3520_g1 c170570_g1 c159908_g2 c225084_g1 c134827_g1 c119015_g3 c58456_g1 c111848_g1 c183658_g1 c44957_g1 c140000_g3 c159180_g1 c59010_g2 c168656_g1 c38210_g1 c119531_g1 c181451_g1 c150379_g4 c41446_g1 c17672_g1 c137936_g1 c227301_g1 c126582_g1 c155578_g5 c148983_g1 c217527_g1 c147049_g1 c218407_g1 c153943_g2 c157003_g3 c218462_g1 c150725_g3 c198301_g1 c23940_g1 c126634_g1 c138335_g1 c113870_g1 c2…
_g1 c149699_g2 c18735_g1 c161951_g2 c224099_g1 c115567_g1 c37865_g2 c173893_g1 c228193_g1 c72549_g1 c144938_g2 c109673_g1 c169968_g3 c225601_g1 c235857_g1 c121576_g1 c163733_g2 c33130_g1 c151496_g2 c116622_g1 c157062_g3 c34960_g1 c200663_g1 c144251_g1 c186844_g1 c76059_g1 c182176_g1 c101182_g1 c154441_g1 c67590_g2 c135936_g1 c152975_g2 c179672_g1 c173851_g1 c4666_g1 c144494_g1 c133510_g2 c196352_…
GO:0031974 25094 21.11
c91841_g1 c175551_g1 c162580_g3 c55401_g1 c49458_g1 c204517_g1 c122200_g1 c52815_g1 c128631_g2 c144016_g2 c178154_g1 c131600_g1 c80446_g1 c73823_g2 c93042_g1 c39450_g1 c173857_g1 c164205_g1 c141469_g2 c147266_g1 c147859_g2 c92517_g1 c78158_g1 c101460_g2 c224475_g1 c176575_g1 c89471_g1 c128413_g2 c50948_g1 c123289_g1 c67807_g2 c216123_g1 c118808_g1 c100776_g1 c162400_g5 c115443_g1 c17163_g1 c56765…
33_g1 c140713_g3 c148361_g2 c155131_g3 c24740_g1 c204474_g1 c176011_g1 c136482_g1 c74678_g1 c123817_g1 c237991_g1 c99091_g2 c217184_g1 c193264_g1 c157994_g3 c193102_g1 c110257_g1 c102753_g2 c31386_g1 c187865_g1 c1951_g1 c83058_g1 c69682_g1 c204504_g1 c95998_g1 c232846_g1 c146438_g4 c35922_g1 c176393_g1 c137436_g5 c95340_g1 c201410_g1 c3977_g1 c156225_g2 c97513_g1 c224539_g1 c195523_g1 c119659_g1 …
18483_g1 c69846_g1 c89893_g1 c80115_g2 c157635_g1 c181824_g1 c229954_g1 c225656_g1 c70560_g1 c162420_g2 c220807_g1 c22495_g1 c176034_g1 c56932_g1 c166559_g1 c174438_g1 c206153_g1 c160124_g1 c168449_g6 c11625_g1 c1997_g1 c70458_g1 c140679_g3 c106482_g1 c158442_g2 c230803_g1 c136048_g3 c42518_g1 c217737_g1 c162329_g1 c215884_g1 c229952_g1 c121020_g1 c127956_g1 c28490_g1 c217696_g1 c161061_g3 c18_g1…
c136614_g1 c144712_g2 c128191_g2 c150135_g2 c150386_g2 c115149_g1 c103188_g1 c198042_g1 c166234_g1 c163015_g1 c192181_g1 c190814_g1 c161710_g2 c83519_g1 c165525_g2 c32781_g1 c193376_g1 c90115_g1 c50630_g1 c220419_g1 c213837_g1 c228520_g1 c208802_g1 c572_g1 c124301_g1 c121465_g1 c161426_g1 c124316_g1 c201134_g1 c134180_g1 c202520_g1 c156444_g4 c151231_g2 c34554_g1 c130997_g1 c61425_g2 c145091_g6 c…
c218782_g1 c139944_g4 c134478_g1 c84161_g1 c237097_g1 c411_g1 c157910_g3 c152660_g5 c22151_g1 c227380_g1 c212965_g1 c212257_g1 c82835_g1 c180885_g1 c30527_g1 c189108_g1 c101379_g1 c71976_g2 c138281_g1 c156040_g2 c89468_g1 c206133_g1 c214577_g1 c149432_g3 c231741_g1 c51910_g1 c22576_g1 c5946_g1 c86760_g1 c195598_g1 c213592_g1 c168885_g1 c213263_g1 c160207_g3 c202500_g1 c67180_g1 c57378_g1 c4737_g1…
c161944_g4 c142467_g1 c191337_g1 c89111_g1 c149484_g2 c22897_g1 c104320_g1 c183367_g1 c166324_g3 c125297_g1 c2716_g1 c105850_g3 c214425_g1 c155869_g2 c209969_g1 c164357_g1 c138025_g1 c206266_g1 c13307_g1 c157868_g1 c222695_g1 c189716_g1 c143683_g3 c1922_g1 c221256_g1 c138353_g1 c197380_g1 c175228_g1 c24597_g1 c144653_g2 c159365_g3 c206862_g1 c237754_g1 c167497_g2 c17416_g1 c84937_g1 c162867_g2 c1…
753_g1 c70582_g1 c205975_g1 c5865_g1 c70278_g1 c218403_g1 c150756_g2 c193894_g1 c148124_g4 c145338_g1 c167462_g1 c62713_g1 c186171_g1 c185700_g1 c232780_g1 c155648_g1 c17603_g1 c139522_g1 c30526_g1 c53547_g1 c105854_g1 c177122_g1 c128312_g2 c132576_g1 c151769_g2 c213162_g1 c232077_g1 c139178_g1 c126055_g1 c8797_g1 c170661_g1 c145583_g4 c61152_g2 c46587_g1 c32799_g1 c54652_g1 c169452_g1 c155184_g1…
699_g1 c216385_g1 c168394_g4 c160647_g3 c233111_g1 c93900_g1 c5200_g1 c205513_g1 c94403_g1 c212292_g1 c79460_g1 c143577_g1 c194426_g1 c128153_g1 c188343_g1 c132186_g1 c140663_g1 c66931_g1 c109911_g1 c151695_g2 c181812_g1 c50999_g1 c149660_g2 c210629_g1 c219628_g1 c132285_g2 c115646_g1 c34780_g1 c226497_g1 c92937_g1 c196173_g1 c151302_g2 c82335_g1 c139998_g1 c79629_g1 c116198_g1 c141969_g1 c96424_…
6_g1 c77743_g1 c89771_g2 c160564_g2 c128396_g1 c85340_g1 c77834_g1 c8396_g1 c213682_g1 c196001_g1 c176449_g1 c119223_g2 c149683_g2 c90041_g1 c141451_g3 c159541_g3 c174078_g1 c214986_g1 c78862_g1 c147967_g7 c142093_g1 c153855_g3 c192375_g1 c136301_g1 c76352_g1 c227216_g1 c7534_g1 c62378_g1 c87209_g1 c224433_g1 c201122_g1 c38307_g1 c140251_g2 c175899_g1 c173469_g1 c28943_g1 c180438_g1 c151198_g2 c1…
GO:0005085.fasta.h5 86 0.86
c147859_g2 c107918_g1 c70370_g1 c174621_g1 c209334_g1 c155800_g1 c224880_g1 c151478_g2 c223970_g1 c193549_g1 c230165_g1 c193434_g1 c116740_g1 c234304_g1 c27262_g1 c41279_g1 c205238_g1 c158208_g6 c139504_g1 c237875_g1 c238532_g1 c177935_g1 c82067_g1 c224980_g1 c133207_g1 c146176_g1 c157351_g4 c138835_g1 c125387_g2 c81426_g1 c121922_g1 c20615_g1 c71761_g1 c59809_g1 c68044_g1 c171179_g2 c37773_g1 c2…
c147859_g2 c107918_g1 c70370_g1 c174621_g1 c209334_g1 c155800_g1 c224880_g1 c151478_g2 c223970_g1 c193549_g1 c161617_g2 c230165_g1 c193434_g1 c232870_g1 c234304_g1 c27262_g1 c41279_g1 c132423_g1 c205238_g1 c158208_g6 c191349_g1 c139504_g1 c237875_g1 c238532_g1 c177935_g1 c82067_g1 c224980_g1 c133207_g1 c60888_g1 c146176_g1 c157351_g4 c138835_g1 c125387_g2 c81426_g1 c121922_g1 c20615_g1 c71761_g1 …
GO:0016247.fasta.h5 2087 20.87
c136400_g2 c130838_g1 c39755_g1 c143678_g1 c140387_g1 c49831_g1 c13629_g1 c168094_g2 c29357_g1 c189364_g1 c39450_g1 c54098_g2 c132624_g1 c224047_g1 c230327_g1 c145537_g1 c228238_g1 c157209_g2 c139639_g1 c204316_g1 c163811_g2 c201269_g1 c127124_g2 c31022_g1 c48831_g1 c41365_g1 c6165_g1 c184337_g1 c145863_g1 c188215_g1 c132222_g1 c228836_g1 c36234_g1 c68795_g1 c11368_g1 c72974_g1 c42521_g1 c141595_…
c136400_g2 c91841_g1 c130838_g1 c39755_g1 c143678_g1 c49831_g1 c13629_g1 c168094_g2 c29357_g1 c189364_g1 c39450_g1 c54098_g2 c132624_g1 c224047_g1 c230327_g1 c145537_g1 c157209_g2 c139639_g1 c204316_g1 c163811_g2 c201269_g1 c127124_g2 c31022_g1 c48831_g1 c41365_g1 c6165_g1 c184337_g1 c145863_g1 c188215_g1 c132222_g1 c228836_g1 c36234_g1 c68795_g1 c72974_g1 c42521_g1 c141595_g1 c163805_g4 c24105_g…
155592_g7 c154001_g5 c64550_g1 c87025_g1 c63372_g1 c169284_g2 c236863_g1 c201486_g1 c211025_g1 c37642_g1 c217389_g1 c122792_g1 c10211_g1 c175844_g1 c223661_g1 c220972_g1 c31750_g2 c229056_g1 c140754_g4 c105843_g1 c2030_g1 c57590_g1 c235154_g1 c145379_g1 c198837_g1 c166125_g3 c163011_g2 c142371_g7 c213801_g1 c154893_g3 c155539_g1 c201901_g1 c225261_g1 c151578_g1 c128231_g2 c182154_g1 c164432_g2 c2…
_g1 c112279_g1 c196468_g1 c13659_g1 c137985_g1 c206153_g1 c114955_g1 c195306_g1 c203843_g1 c87786_g1 c140679_g3 c219304_g1 c185244_g1 c119516_g1 c144655_g1 c34800_g1 c230803_g1 c3979_g1 c147207_g2 c46474_g2 c109657_g1 c137385_g2 c170657_g1 c155103_g1 c96604_g1 c218090_g1 c153232_g3 c58744_g1 c8051_g1 c44808_g1 c166526_g6 c68558_g1 c125166_g1 c230105_g1 c18823_g1 c103982_g1 c142217_g2 c53398_g1 c1…
g1 c181220_g1 c193401_g1 c200300_g1 c87942_g1 c150168_g5 c211699_g1 c98473_g1 c22355_g1 c119553_g1 c110497_g1 c139670_g3 c90324_g1 c134516_g1 c150771_g2 c157697_g3 c175611_g1 c66793_g1 c66165_g1 c70373_g1 c116482_g1 c201195_g1 c129282_g1 c154250_g2 c68422_g2 c158900_g4 c132973_g1 c37604_g2 c222901_g1 c53580_g1 c174710_g1 c215875_g1 c23587_g2 c7037_g1 c103086_g1 c154918_g1 c146038_g1 c109571_g1 c1…
83_g1 c169083_g3 c207901_g1 c123503_g1 c177188_g1 c203380_g1 c178191_g1 c216785_g1 c136723_g2 c220984_g1 c31331_g1 c137728_g1 c50677_g1 c175036_g1 c224368_g1 c193739_g1 c151939_g5 c190123_g1 c226633_g1 c156617_g6 c183857_g1 c139173_g3 c208368_g1 c45002_g1 c160862_g1 c194642_g1 c230928_g1 c28503_g1 c190244_g1 c145101_g2 c155902_g6 c205547_g1 c179473_g1 c164565_g1 c135022_g1 c216393_g1 c130487_g1 c…
0377_g1 c164073_g1 c220538_g1 c144507_g3 c188750_g1 c209263_g1 c121268_g1 c85388_g1 c152807_g1 c72510_g1 c142542_g1 c122039_g1 c195370_g1 c234440_g1 c17747_g1 c182083_g1 c206606_g1 c180028_g1 c235850_g1 c203650_g1 c123888_g1 c88798_g1 c200877_g1 c188832_g1 c199893_g1 c72391_g1 c50805_g1 c199359_g1 c161154_g2 c224742_g1 c199878_g1 c194483_g1 c185478_g1 c157473_g2 c231326_g1 c125118_g1 c235561_g1 c…
196179_g1 c222988_g1 c214507_g1 c199446_g1 c110400_g1 c111201_g1 c66992_g1 c29344_g1 c33105_g1 c212677_g1 c159790_g5 c65514_g1 c109368_g1 c144929_g3 c153931_g2 c79984_g1 c61528_g1 c226755_g1 c16029_g1 c215806_g1 c182833_g1 c228264_g1 c235799_g1 c143479_g1 c195957_g1 c56123_g1 c175682_g1 c233422_g1 c43758_g1 c116727_g2 c202285_g1 c192965_g1 c32755_g1 c215818_g1 c224404_g1 c196303_g1 c57143_g1 c195…
67784_g1 c190058_g1 c154198_g1 c137189_g2 c235570_g1 c158568_g2 c195120_g1 c6381_g1 c199927_g1 c7922_g1 c143586_g5 c81842_g1 c143613_g2 c143221_g3 c89827_g1 c17410_g1 c66222_g1 c211488_g1 c119999_g2 c197046_g1 c56460_g1 c237631_g1 c204122_g1 c216382_g1 c191017_g1 c174473_g1 c149899_g1 c19229_g1 c232790_g1 c59671_g1 c170356_g4 c126430_g4 c215170_g1 c85005_g1 c141155_g1 c211327_g1 c197840_g1 c16855…
6107_g1 c204805_g1 c185482_g1 c180964_g1 c229295_g1 c51131_g1 c64368_g1 c26846_g1 c237518_g1 c161479_g1 c153321_g2 c175898_g1 c234518_g1 c185698_g1 c209430_g1 c147608_g2 c60343_g1 c127191_g1 c218972_g1 c220272_g1 c18937_g1 c175910_g1 c202359_g1 c145855_g2 c220727_g1 c183238_g1 c202417_g1 c138966_g2 c51403_g1 c79725_g1 c140147_g2 c209056_g1 c129669_g1 c156060_g2 c194262_g1 c75354_g1 c136162_g1 c61…
GO:0005198.fasta.h5 802 8.02
c178849_g1 c195568_g1 c172601_g2 c144016_g2 c143056_g1 c164205_g1 c235671_g1 c176575_g1 c54967_g1 c140757_g1 c123289_g1 c169796_g1 c170298_g1 c118808_g1 c162400_g5 c56223_g1 c17163_g1 c165642_g5 c182993_g1 c100567_g1 c144648_g2 c230417_g1 c39030_g1 c224075_g1 c219230_g1 c225758_g1 c152745_g1 c74335_g1 c55483_g1 c136664_g2 c149023_g5 c201963_g1 c156278_g2 c60802_g1 c225492_g1 c159233_g1 c187133_g1…
c178849_g1 c195568_g1 c172601_g2 c144016_g2 c143056_g1 c164205_g1 c235671_g1 c78158_g1 c176575_g1 c54967_g1 c140757_g1 c169796_g1 c170298_g1 c118808_g1 c162400_g5 c56223_g1 c165642_g5 c182993_g1 c100567_g1 c144648_g2 c230417_g1 c39030_g1 c224075_g1 c219230_g1 c225758_g1 c152745_g1 c74335_g1 c55483_g1 c136664_g2 c149023_g5 c201963_g1 c156278_g2 c60802_g1 c225492_g1 c159233_g1 c187133_g1 c106765_g1…
c154451_g10 c129097_g2 c87085_g2 c13495_g1 c138142_g6 c190010_g1 c162268_g1 c205966_g1 c127886_g1 c127570_g3 c150126_g3 c162928_g4 c53318_g1 c36587_g1 c23715_g1 c162454_g2 c235169_g1 c122130_g1 c179767_g1 c170089_g2 c673_g1 c22206_g1 c148538_g3 c171427_g2 c55741_g1 c110353_g1 c97722_g2 c96174_g1 c139837_g1 c89533_g1 c224129_g1 c226795_g1 c178602_g1 c172977_g1 c8516_g1 c89440_g1 c232426_g1 c185324…
736_g4 c231404_g1 c91357_g1 c178174_g1 c58026_g2 c115602_g1 c141075_g1 c4532_g1 c229275_g1 c52381_g1 c152363_g4 c33326_g1 c111858_g2 c190878_g1 c18739_g1 c205789_g1 c153473_g3 c144037_g2 c132846_g1 c209504_g1 c119079_g2 c146939_g1 c8078_g1 c90839_g1 c112518_g2 c232493_g1 c87892_g1 c184072_g1 c82339_g2 c217274_g1 c46604_g1 c136773_g2 c136657_g2 c228896_g1 c218910_g1 c116476_g1 c89927_g1 c20112_g1 …
GO:0005215.fasta.h5 180 1.80
c114178_g1 c162635_g1 c137365_g1 c232960_g1 c112580_g1 c214192_g1 c169281_g2 c78952_g1 c229760_g1 c118721_g1 c144531_g1 c101251_g1 c87268_g1 c127205_g2 c84727_g1 c140807_g2 c113_g1 c238192_g1 c155487_g1 c154477_g5 c209175_g1 c95253_g2 c149268_g2 c34574_g2 c223433_g1 c145302_g1 c152075_g4 c154556_g5 c17138_g1 c228227_g1 c223968_g1 c131265_g2 c159761_g3 c196662_g1 c59765_g2 c42658_g1 c144980_g1 c12…
c114178_g1 c162635_g1 c137365_g1 c156272_g4 c232960_g1 c112580_g1 c214192_g1 c169281_g2 c78952_g1 c229760_g1 c118721_g1 c144531_g1 c101251_g1 c87268_g1 c127205_g2 c84727_g1 c140807_g2 c113_g1 c238192_g1 c155487_g1 c154477_g5 c209175_g1 c95253_g2 c157403_g1 c149268_g2 c223433_g1 c145302_g1 c202226_g1 c152075_g4 c154556_g5 c17138_g1 c228227_g1 c136510_g2 c223968_g1 c131265_g2 c159761_g3 c196662_g1 …
GO:0016530.fasta.h5 543 5.43
c91841_g1 c57356_g1 c22155_g1 c182811_g1 c235091_g1 c92517_g1 c54018_g1 c32894_g1 c65892_g1 c169796_g1 c224459_g1 c193246_g1 c115443_g1 c231560_g1 c36234_g1 c177198_g1 c11368_g1 c153550_g5 c147690_g1 c72925_g1 c219230_g1 c107918_g1 c49550_g1 c238246_g1 c225492_g1 c145280_g5 c206816_g1 c156272_g4 c167143_g2 c212517_g1 c185691_g1 c104152_g1 c208548_g1 c204679_g1 c218671_g1 c194946_g1 c220956_g1 c18…
c57356_g1 c204517_g1 c22155_g1 c182811_g1 c235091_g1 c92517_g1 c54018_g1 c32894_g1 c65892_g1 c169796_g1 c193246_g1 c115443_g1 c231560_g1 c36234_g1 c165642_g5 c177198_g1 c153550_g5 c147690_g1 c192841_g1 c72925_g1 c219230_g1 c107918_g1 c49550_g1 c238246_g1 c225492_g1 c145280_g5 c206816_g1 c156272_g4 c222588_g1 c212517_g1 c185691_g1 c104152_g1 c208548_g1 c204679_g1 c218671_g1 c194946_g1 c220956_g1 c…
g1 c65931_g1 c22978_g1 c228205_g1 c184981_g1 c181036_g1 c235028_g1 c213270_g1 c36457_g1 c195381_g1 c215625_g1 c154149_g2 c85949_g1 c221789_g1 c43002_g1 c216646_g1 c195959_g1 c133906_g3 c157631_g7 c209159_g1 c213084_g1 c45002_g1 c202827_g1 c10937_g1 c192889_g1 c92576_g1 c46075_g1 c227209_g1 c181957_g1 c128695_g1 c153401_g3 c211290_g1 c4028_g1 c215956_g1 c135742_g1 c66963_g1 c143841_g1 c155151_g2 c…
220907_g1 c98895_g1 c203374_g1 c21396_g1 c86987_g2 c230297_g1 c17331_g1 c155801_g3 c28634_g1 c199224_g1 c35044_g1 c23654_g1 c148980_g2 c22161_g1 c66608_g1 c200751_g1 c209609_g1 c231710_g1 c20649_g1 c210075_g1 c16911_g1 c58555_g1 c162471_g1 c206733_g1 c92800_g1 c35400_g1 c91906_g1 c216841_g1 c76292_g1 c192592_g1 c237868_g1 c56072_g1 c212153_g1 c194511_g1 c144632_g7 c150045_g4 c73439_g1 c59937_g1 c…
GO:0030545.fasta.h5 866 8.66
c49458_g1 c143056_g1 c226166_g1 c149246_g2 c164779_g2 c89471_g1 c148725_g2 c48831_g1 c155366_g3 c100776_g1 c184337_g1 c227061_g1 c144840_g2 c132222_g1 c189297_g1 c107088_g1 c72974_g1 c164771_g3 c141595_g1 c144456_g1 c62647_g1 c231865_g1 c209395_g1 c150972_g1 c102294_g1 c79441_g1 c11371_g1 c60802_g1 c38235_g1 c222104_g1 c184256_g1 c21583_g1 c148390_g2 c45943_g2 c40083_g2 c162019_g2 c121150_g1 c136…
c49458_g1 c143056_g1 c226166_g1 c149246_g2 c164779_g2 c89471_g1 c148725_g2 c48831_g1 c155366_g3 c100776_g1 c227061_g1 c144840_g2 c132222_g1 c189297_g1 c107088_g1 c72974_g1 c164771_g3 c141595_g1 c144456_g1 c62647_g1 c231865_g1 c209395_g1 c150972_g1 c79441_g1 c11371_g1 c60802_g1 c38235_g1 c222104_g1 c21583_g1 c148390_g2 c45943_g2 c40083_g2 c162019_g2 c121150_g1 c136744_g1 c13684_g1 c232917_g1 c4497…
c49458_g1 c143056_g1 c149246_g2 c164779_g2 c89471_g1 c148725_g2 c48831_g1 c155366_g3 c100776_g1 c184337_g1 c227061_g1 c144840_g2 c189297_g1 c107088_g1 c72974_g1 c164771_g3 c141595_g1 c144456_g1 c62647_g1 c231865_g1 c209395_g1 c150972_g1 c79441_g1 c11371_g1 c60802_g1 c38235_g1 c222104_g1 c184256_g1 c21583_g1 c148390_g2 c45943_g2 c40083_g2 c162019_g2 c121150_g1 c136744_g1 c13684_g1 c57150_g2 c23291…
133289_g1 c211188_g1 c148183_g3 c86081_g1 c55665_g1 c25561_g1 c193863_g1 c80161_g1 c87179_g1 c235192_g1 c68549_g1 c154950_g2 c163372_g2 c145574_g1 c137089_g1 c108718_g1 c196042_g1 c129314_g2 c72664_g1 c145294_g1 c136324_g2 c229783_g1 c199939_g1 c136440_g1 c141807_g2 c122892_g1 c99993_g1 c195444_g1 c30324_g1 c105393_g1 c148778_g1 c142294_g4 c213338_g1 c139687_g1 c106866_g2 c18092_g1 c146256_g2 c19…
g2 c187281_g1 c67728_g1 c126170_g1 c187949_g1 c143532_g3 c67525_g1 c50339_g1 c204560_g1 c122158_g1 c56212_g1 c207212_g1 c111406_g1 c45071_g1 c109880_g2 c62297_g2 c21990_g1 c197217_g1 c182433_g1 c174803_g1 c99156_g1 c122276_g1 c226906_g1 c54114_g1 c120120_g1 c227218_g1 c180144_g1 c161007_g6 c183610_g1 c211985_g1 c166584_g4 c210983_g1 c109706_g1 c165194_g5 c65656_g1 c176440_g1 c60273_g1 c73375_g1 c…
c110573_g1 c102738_g1 c103032_g1 c99071_g2 c204364_g1 c36741_g2 c104967_g1 c205842_g1 c110358_g1 c213079_g1 c195701_g1 c190081_g1 c226888_g1 c237917_g1 c232486_g1 c180162_g1 c211243_g1 c83945_g1 c88544_g1 c157112_g3 c230472_g1 c112465_g1 c30885_g1 c176909_g1 c143381_g4 c208844_g1 c133277_g1 c206252_g1 c75465_g1 c6041_g1 c145859_g9 c124462_g1 c22690_g1 c5017_g1 c69771_g1 c203953_g1 c213763_g1 c203…
GO:0003700.fasta.h5 371 3.71
c144016_g2 c143056_g1 c224475_g1 c89471_g1 c11410_g1 c149609_g2 c167021_g2 c77356_g1 c152745_g1 c107918_g1 c201963_g1 c156278_g3 c38235_g1 c163711_g1 c109625_g1 c234342_g1 c69787_g1 c89014_g1 c218420_g1 c113110_g1 c232520_g1 c142661_g4 c164188_g2 c174132_g1 c152930_g3 c73241_g1 c105671_g1 c221804_g1 c58704_g1 c142794_g1 c16252_g1 c198898_g1 c152654_g4 c236956_g1 c67400_g1 c218327_g1 c152743_g3 c9…
c144016_g2 c143056_g1 c224475_g1 c89471_g1 c11410_g1 c149609_g2 c167021_g2 c77356_g1 c107918_g1 c201963_g1 c156278_g3 c38235_g1 c163711_g1 c109625_g1 c234342_g1 c69787_g1 c89014_g1 c218420_g1 c113110_g1 c232520_g1 c142661_g4 c164188_g2 c174132_g1 c152930_g3 c73241_g1 c105671_g1 c221804_g1 c58704_g1 c142794_g1 c16252_g1 c198898_g1 c152654_g4 c236956_g1 c12452_g1 c67400_g1 c218327_g1 c152743_g3 c90…
c145461_g1 c132578_g2 c217306_g1 c192992_g1 c199383_g1 c149616_g3 c144977_g1 c173929_g1 c218681_g1 c130313_g2 c157713_g1 c134320_g3 c130747_g1 c104018_g2 c204617_g1 c136274_g1 c113379_g1 c9800_g1 c131309_g1 c147700_g1 c235310_g1 c148426_g3 c219476_g1 c165988_g2 c156648_g2 c233357_g1 c150559_g4 c221204_g1 c215143_g1 c70278_g1 c218403_g1 c190492_g1 c148124_g4 c167462_g1 c139522_g1 c65648_g1 c170661…
GO:0060089.fasta.h5 131 1.31
c107082_g1 c55483_g1 c92430_g1 c222104_g1 c153241_g2 c77799_g1 c235762_g1 c149547_g2 c157044_g1 c72238_g1 c101251_g1 c59881_g1 c219656_g1 c145677_g6 c168007_g2 c113860_g1 c232570_g1 c28057_g1 c68988_g1 c197197_g1 c204638_g1 c116948_g1 c11175_g1 c157426_g3 c228227_g1 c96443_g1 c169661_g1 c96157_g1 c181104_g1 c95895_g1 c130276_g1 c52728_g2 c129950_g2 c237933_g1 c135825_g2 c99227_g1 c18159_g1 c16446…
c107082_g1 c55483_g1 c92430_g1 c153241_g2 c77799_g1 c235762_g1 c149547_g2 c157044_g1 c72238_g1 c101251_g1 c59881_g1 c219656_g1 c145677_g6 c168007_g2 c113860_g1 c147990_g2 c232570_g1 c28057_g1 c68988_g1 c197197_g1 c204638_g1 c116948_g1 c11175_g1 c157426_g3 c228227_g1 c96443_g1 c169661_g1 c96157_g1 c181104_g1 c16442_g1 c95895_g1 c130276_g1 c52728_g2 c129950_g2 c237933_g1 c135825_g2 c99227_g1 c18159…
GO:0016209.fasta.h5 949 9.49
c236506_g1 c65899_g1 c204517_g1 c87963_g1 c195634_g1 c173857_g1 c55813_g1 c226166_g1 c77440_g1 c122066_g1 c127124_g2 c42681_g2 c7564_g1 c95253_g1 c189940_g1 c173665_g1 c15501_g1 c109084_g2 c223300_g1 c230417_g1 c75703_g1 c226049_g1 c203351_g1 c23425_g1 c225758_g1 c645_g1 c112691_g1 c207933_g1 c50811_g1 c70370_g1 c162014_g2 c24368_g1 c209405_g1 c184218_g1 c191450_g1 c173030_g1 c167143_g2 c214774_g…
c65899_g1 c204517_g1 c195634_g1 c173857_g1 c55813_g1 c226166_g1 c77440_g1 c132061_g1 c122066_g1 c65892_g1 c127124_g2 c42681_g2 c7564_g1 c95253_g1 c113717_g1 c189940_g1 c173665_g1 c15501_g1 c109084_g2 c223300_g1 c230417_g1 c75703_g1 c203351_g1 c23425_g1 c1395_g1 c225758_g1 c645_g1 c112691_g1 c207933_g1 c70370_g1 c162014_g2 c24368_g1 c209405_g1 c184218_g1 c191450_g1 c173030_g1 c167143_g2 c214774_g1…
_g1 c30265_g1 c131392_g2 c152625_g3 c158284_g2 c164334_g4 c126355_g1 c108507_g1 c234153_g1 c214010_g1 c99087_g1 c166403_g1 c145294_g2 c87664_g1 c122416_g1 c30691_g1 c173028_g1 c155137_g6 c201169_g1 c177438_g1 c116376_g1 c152986_g3 c216352_g1 c222814_g1 c219860_g1 c175651_g1 c80251_g1 c36447_g1 c69748_g1 c123692_g1 c23020_g1 c102268_g1 c58186_g1 c146201_g1 c226726_g1 c93790_g1 c52023_g1 c161114_g4…
c184367_g1 c191440_g1 c125913_g2 c213537_g1 c23038_g1 c203136_g1 c103912_g1 c150168_g2 c148050_g1 c114957_g1 c232048_g1 c212467_g1 c57178_g1 c232384_g1 c27506_g1 c152310_g5 c135653_g1 c23191_g1 c52068_g1 c144980_g2 c197645_g1 c79126_g1 c70777_g1 c141241_g3 c180284_g1 c117375_g1 c193582_g1 c178247_g1 c159645_g3 c216099_g1 c218557_g1 c114278_g1 c32566_g1 c212446_g1 c24780_g1 c142371_g4 c4161_g1 c38…
585_g1 c201077_g1 c53203_g1 c9506_g1 c202942_g1 c224767_g1 c93677_g1 c62350_g1 c113701_g2 c105830_g1 c58974_g1 c143619_g2 c36360_g1 c142423_g1 c200971_g1 c60695_g1 c219693_g1 c120368_g2 c223209_g1 c197963_g1 c164246_g1 c118337_g2 c233481_g1 c150873_g2 c19459_g1 c213291_g1 c45515_g2 c162866_g1 c1515_g1 c167467_g2 c135598_g2 c197200_g1 c213607_g1 c202184_g1 c119679_g1 c161910_g3 c56486_g1 c90525_g1…
GO:0030234.fasta.h5 1263 12.63
c74997_g1 c58071_g1 c236506_g1 c49831_g1 c13629_g1 c128631_g2 c29357_g1 c195634_g1 c141469_g2 c147859_g2 c145537_g1 c176575_g1 c32894_g1 c65892_g1 c201269_g1 c67992_g1 c114782_g1 c23855_g1 c191687_g1 c95672_g1 c56765_g1 c86073_g1 c36234_g1 c123723_g1 c144656_g1 c209221_g1 c72560_g1 c42521_g1 c147690_g1 c23425_g1 c112691_g1 c149023_g5 c53976_g1 c233084_g1 c162014_g2 c47896_g1 c229582_g1 c187370_g1…
c74997_g1 c58071_g1 c236506_g1 c49831_g1 c13629_g1 c128631_g2 c29357_g1 c195634_g1 c141469_g2 c147859_g2 c145537_g1 c176575_g1 c32894_g1 c65892_g1 c201269_g1 c67992_g1 c114782_g1 c23855_g1 c191687_g1 c95672_g1 c56765_g1 c86073_g1 c223300_g1 c36234_g1 c123723_g1 c144656_g1 c209221_g1 c72560_g1 c42521_g1 c147690_g1 c23425_g1 c645_g1 c112691_g1 c149023_g5 c53976_g1 c233084_g1 c162014_g2 c47896_g1 c2…
c74997_g1 c58071_g1 c236506_g1 c49831_g1 c13629_g1 c128631_g2 c29357_g1 c195634_g1 c141469_g2 c147859_g2 c145537_g1 c176575_g1 c32894_g1 c65892_g1 c201269_g1 c67992_g1 c114782_g1 c23855_g1 c191687_g1 c95672_g1 c56765_g1 c86073_g1 c36234_g1 c123723_g1 c144656_g1 c209221_g1 c72560_g1 c42521_g1 c147690_g1 c23425_g1 c112691_g1 c149023_g5 c53976_g1 c233084_g1 c162014_g2 c229582_g1 c187370_g1 c94694_g1…
43_g1 c222209_g1 c201437_g1 c139628_g6 c235295_g1 c150970_g2 c54879_g1 c206083_g1 c163976_g1 c202563_g1 c148735_g1 c220118_g1 c18465_g1 c225374_g1 c11177_g1 c146929_g2 c189832_g1 c25150_g1 c170284_g1 c132305_g2 c29779_g1 c108194_g2 c131762_g2 c195115_g1 c153073_g2 c171178_g2 c74523_g1 c216456_g1 c147886_g3 c108820_g1 c186695_g1 c52358_g1 c58189_g1 c135984_g1 c217667_g1 c38958_g1 c190346_g1 c16515…
91_g1 c211656_g1 c58311_g1 c31778_g1 c206246_g1 c113158_g1 c194393_g1 c40242_g1 c226984_g1 c186796_g1 c163719_g7 c71506_g1 c54499_g1 c143367_g2 c231648_g1 c215311_g1 c166149_g1 c188190_g1 c192485_g1 c52253_g1 c147721_g1 c142577_g3 c85045_g2 c217060_g1 c149855_g2 c117792_g1 c71460_g1 c140105_g1 c160889_g2 c192627_g1 c134169_g3 c146154_g2 c80598_g1 c105235_g2 c183600_g1 c60645_g1 c33692_g1 c58460_g…
5_g1 c145613_g1 c19474_g1 c215602_g1 c203029_g1 c223005_g1 c21556_g1 c204062_g1 c129771_g1 c164175_g2 c212912_g1 c135707_g1 c202968_g1 c215090_g1 c35906_g1 c160674_g1 c176357_g1 c144675_g2 c230853_g1 c121769_g1 c81574_g1 c30745_g1 c117687_g1 c165535_g1 c199768_g1 c70018_g2 c40031_g1 c110381_g1 c7894_g1 c218440_g1 c122091_g1 c201685_g1 c148791_g2 c203721_g1 c210378_g1 c179921_g1 c110590_g1 c133469…
2 c183446_g1 c54519_g1 c188347_g1 c231963_g1 c138455_g4 c216385_g1 c205513_g1 c100047_g1 c76244_g1 c232966_g1 c143577_g1 c120242_g1 c171024_g1 c15070_g1 c187399_g1 c110575_g1 c141496_g5 c191651_g1 c188494_g1 c210629_g1 c115646_g1 c196173_g1 c36942_g1 c229052_g1 c180410_g1 c206386_g1 c80360_g1 c27482_g2 c135153_g3 c212422_g1 c14409_g1 c144276_g2 c226343_g1 c205041_g1 c213602_g1 c43189_g1 c141244_g…
GO:0007610 1386 1.17
c158285_g1 c217263_g1 c76825_g1 c148390_g2 c40083_g2 c157044_g1 c141931_g1 c208958_g1 c163251_g1 c190347_g1 c156760_g2 c137522_g2 c139602_g2 c180232_g1 c120745_g2 c158010_g2 c106430_g2 c162373_g1 c158958_g3 c151939_g4 c221404_g1 c34574_g2 c174121_g1 c41842_g1 c154031_g2 c198819_g1 c158647_g1 c66674_g1 c139362_g1 c188731_g1 c180283_g1 c132479_g1 c111705_g1 c147179_g3 c69553_g1 c187184_g1 c163833_g…
GO:0032501 8520 7.17
c195634_g1 c149246_g2 c107082_g1 c89471_g1 c171106_g2 c50948_g1 c224459_g1 c23855_g1 c100776_g1 c56223_g1 c17163_g1 c109084_g2 c185747_g1 c157786_g1 c55483_g1 c150972_g1 c54869_g1 c215200_g1 c156278_g3 c178302_g1 c153712_g4 c134423_g2 c87691_g1 c40083_g2 c196272_g1 c179536_g1 c104848_g1 c159645_g1 c31796_g1 c148405_g4 c235762_g1 c149547_g2 c233131_g1 c114633_g1 c136260_g1 c13934_g1 c198907_g1 c21…
c142112_g1 c120794_g1 c49507_g1 c195682_g1 c154379_g5 c158284_g7 c82521_g1 c215150_g1 c181471_g1 c98987_g1 c147188_g1 c142807_g1 c51941_g1 c157627_g1 c106538_g1 c218480_g1 c171172_g1 c110882_g1 c69261_g1 c67995_g2 c147559_g2 c84256_g1 c226887_g1 c125035_g1 c229673_g1 c123429_g1 c153540_g4 c17577_g1 c215009_g1 c160357_g1 c80263_g1 c54296_g1 c34480_g1 c168863_g1 c86556_g1 c86298_g2 c220295_g1 c5749…
_g1 c206029_g1 c145204_g2 c37321_g1 c148047_g1 c145928_g11 c223374_g1 c144712_g1 c154853_g2 c107269_g1 c147459_g2 c229811_g1 c137359_g1 c199647_g1 c58179_g1 c217244_g1 c150096_g2 c73465_g1 c223375_g1 c146286_g2 c151511_g2 c141402_g1 c141017_g4 c173778_g1 c151705_g2 c102722_g1 c233564_g1 c32046_g1 c234788_g1 c155283_g6 c160734_g2 c131817_g1 c114176_g1 c148762_g2 c53012_g2 c87812_g1 c182776_g1 c740…
GO:0048518 2405 2.02
c216372_g1 c149246_g2 c167021_g2 c143392_g2 c54869_g1 c234342_g1 c127599_g1 c133587_g2 c162383_g1 c165337_g1 c177050_g1 c58704_g1 c150454_g5 c160783_g3 c142669_g6 c161735_g2 c29406_g1 c207521_g1 c139602_g2 c61228_g1 c33940_g1 c149824_g3 c138449_g1 c152415_g2 c119280_g1 c208665_g1 c158958_g3 c137546_g1 c172102_g3 c67061_g1 c186427_g1 c157228_g2 c136886_g2 c61789_g1 c221258_g1 c169276_g4 c216835_g1…
GO:0040011 4423 3.72
c158285_g1 c55401_g1 c87963_g1 c140387_g1 c150326_g1 c140757_g1 c50948_g1 c202685_g1 c193246_g1 c17163_g1 c43571_g1 c149609_g2 c167021_g2 c49550_g1 c165837_g1 c94694_g1 c184218_g1 c178230_g1 c143480_g3 c99352_g1 c173493_g1 c216259_g1 c204679_g1 c79101_g1 c197229_g1 c191122_g1 c169281_g2 c159903_g3 c45666_g1 c170301_g3 c231567_g1 c13188_g1 c40353_g1 c206478_g1 c37011_g1 c204434_g1 c183016_g1 c2413…
c202101_g1 c230314_g1 c134825_g1 c26938_g1 c123406_g1 c132536_g1 c172180_g2 c74486_g1 c139277_g2 c129680_g1 c127332_g1 c114287_g2 c238004_g1 c227896_g1 c34265_g2 c46717_g1 c199888_g1 c165589_g2 c12854_g1 c69638_g3 c144364_g1 c13761_g1 c21100_g1 c109974_g1 c86492_g1 c44503_g1 c224913_g1 c179110_g1 c214736_g1 c168367_g1 c230495_g1 c173280_g1 c148124_g10 c236624_g1 c175226_g1 c27708_g1 c124533_g1 c1…
GO:0001906 31596 26.58
c58071_g1 c173855_g1 c236506_g1 c57356_g1 c122200_g1 c130838_g1 c52815_g1 c22155_g1 c13267_g1 c39755_g1 c143678_g1 c140387_g1 c230202_g1 c131600_g1 c168094_g2 c29357_g1 c189364_g1 c39450_g1 c54098_g2 c182811_g1 c77005_g1 c164205_g1 c147859_g2 c211023_g1 c205042_g1 c228238_g1 c174563_g1 c157209_g2 c77440_g1 c52766_g1 c50948_g1 c202685_g1 c127124_g2 c169796_g1 c48831_g1 c193246_g1 c163885_g2 c11478…
228707_g1 c106260_g1 c72109_g1 c185553_g1 c162451_g1 c201785_g1 c233931_g1 c67554_g1 c147346_g1 c80464_g1 c103357_g1 c226686_g1 c219274_g1 c216848_g1 c170267_g3 c61908_g1 c149697_g4 c139676_g1 c138964_g3 c149898_g1 c218473_g1 c114641_g1 c192974_g1 c230181_g1 c184281_g1 c206524_g1 c199567_g1 c4213_g1 c156727_g1 c219636_g1 c170175_g2 c157374_g9 c11548_g1 c159336_g3 c132833_g2 c7450_g1 c215488_g1 c1…
1945_g1 c133976_g2 c111589_g1 c194142_g1 c166082_g2 c151356_g1 c220092_g1 c228345_g1 c227223_g1 c57288_g1 c164844_g3 c224696_g1 c20147_g1 c39828_g1 c163535_g3 c195511_g1 c173316_g1 c70430_g2 c166681_g2 c213433_g1 c182189_g1 c215164_g1 c237247_g1 c133554_g2 c203730_g1 c155506_g2 c161944_g5 c46173_g1 c184656_g1 c65374_g1 c126512_g2 c138446_g1 c24230_g1 c104019_g1 c180391_g1 c181865_g1 c216351_g1 c7…
6484_g1 c221964_g1 c13250_g1 c182557_g1 c34484_g1 c112563_g1 c153627_g2 c7345_g1 c27394_g1 c60344_g1 c183482_g1 c230612_g1 c26052_g1 c180416_g1 c13806_g1 c65891_g1 c45835_g1 c222575_g1 c177083_g1 c154035_g5 c173490_g1 c47418_g1 c61412_g1 c182014_g1 c79728_g1 c146442_g4 c70100_g1 c47859_g1 c182127_g1 c234623_g1 c198039_g1 c115600_g3 c225146_g1 c220666_g1 c145259_g3 c76647_g1 c8218_g1 c220109_g1 c1…
1 c143692_g6 c90407_g1 c178211_g1 c216496_g1 c199352_g1 c85707_g1 c162805_g2 c55590_g1 c214610_g1 c169953_g1 c68315_g1 c88170_g1 c213788_g1 c60498_g1 c181360_g1 c97939_g2 c48221_g1 c170717_g1 c67073_g1 c135416_g1 c185186_g1 c231817_g1 c122922_g1 c161350_g1 c179843_g1 c82434_g2 c118421_g1 c182716_g1 c196984_g1 c179869_g1 c165818_g3 c210601_g1 c228495_g1 c68292_g1 c151685_g2 c218186_g1 c235326_g1 c…
492_g1 c128366_g1 c229887_g1 c116894_g1 c176154_g1 c238090_g1 c234703_g1 c111596_g2 c120640_g1 c99745_g1 c197053_g1 c184903_g1 c181161_g1 c734_g1 c61495_g1 c229674_g1 c184069_g1 c235482_g1 c93184_g1 c223802_g1 c201552_g1 c109058_g1 c36119_g1 c190597_g1 c128978_g2 c139709_g2 c59524_g1 c194815_g1 c235355_g1 c220925_g1 c189614_g1 c192874_g1 c203471_g1 c146233_g3 c46110_g1 c198274_g1 c42709_g1 c22037…
16_g1 c217078_g1 c22175_g1 c174772_g1 c191851_g1 c85188_g1 c187199_g1 c237869_g1 c229998_g1 c14265_g1 c68900_g2 c113778_g1 c78245_g1 c14737_g1 c124874_g1 c203174_g1 c216395_g1 c215894_g1 c189900_g1 c194773_g1 c97476_g1 c39454_g1 c218797_g1 c102399_g1 c131082_g2 c156007_g3 c234272_g1 c91940_g1 c154303_g3 c177835_g1 c189028_g1 c100271_g1 c67188_g1 c72112_g1 c183556_g1 c149883_g3 c228826_g1 c235625_…
g1 c62361_g1 c220444_g1 c70454_g2 c216066_g1 c194944_g1 c195503_g1 c149447_g1 c209913_g1 c62079_g1 c161785_g3 c199012_g1 c113115_g1 c66479_g1 c161465_g3 c104242_g1 c14566_g1 c129193_g1 c219978_g1 c229733_g1 c197012_g1 c177396_g1 c197693_g1 c209247_g1 c29981_g1 c152943_g4 c223053_g1 c79050_g1 c40515_g1 c37053_g1 c181499_g1 c179024_g1 c213838_g1 c185059_g1 c135925_g2 c49924_g1 c209612_g1 c217388_g1…
64_g1 c126946_g1 c186760_g1 c196883_g1 c124690_g1 c225083_g1 c180059_g1 c158673_g3 c231962_g1 c199382_g1 c87582_g1 c166520_g1 c135557_g7 c220810_g1 c127649_g1 c40264_g1 c51724_g1 c226213_g1 c234189_g1 c211293_g1 c203171_g1 c49079_g1 c18942_g1 c224298_g1 c110977_g1 c135758_g3 c234759_g1 c174288_g1 c232668_g1 c106329_g2 c167453_g3 c197105_g1 c99750_g1 c62895_g1 c76806_g1 c194344_g1 c19467_g2 c22261…
031_g1 c209031_g1 c156854_g5 c173657_g1 c82703_g1 c238277_g1 c219523_g1 c184730_g1 c218983_g1 c211337_g1 c35658_g1 c17055_g2 c88258_g1 c11817_g1 c198981_g1 c121160_g1 c210937_g1 c214607_g1 c74306_g1 c158330_g3 c140189_g1 c142132_g1 c67353_g1 c19375_g1 c213000_g1 c8238_g1 c230486_g1 c13124_g1 c176070_g1 c112144_g1 c122801_g1 c189047_g1 c206787_g1 c158609_g4 c215814_g1 c84625_g1 c196756_g1 c37810_g…
23_g2 c207469_g1 c61940_g1 c65643_g1 c65149_g1 c53738_g1 c38461_g2 c174524_g1 c61201_g1 c188443_g1 c73243_g1 c92090_g1 c210268_g1 c191140_g1 c184483_g1 c235191_g1 c128796_g1 c135208_g1 c224201_g1 c193459_g1 c62967_g1 c153291_g2 c71976_g1 c177755_g1 c200284_g1 c164073_g2 c230385_g1 c163990_g2 c199934_g1 c188040_g1 c186211_g1 c212790_g1 c213295_g1 c155282_g2 c63471_g1 c223170_g1 c137402_g1 c219972_…
GO:0048519 29664 24.96
c236506_g1 c30756_g1 c65899_g1 c91841_g1 c178849_g1 c175551_g1 c57356_g1 c55401_g1 c122200_g1 c195568_g1 c140387_g1 c137568_g1 c230202_g1 c128631_g2 c150326_g1 c178154_g1 c80446_g1 c195634_g1 c73823_g2 c39450_g1 c173857_g1 c164205_g1 c217308_g1 c147859_g2 c235671_g1 c224475_g1 c176575_g1 c157209_g2 c52766_g1 c148725_g2 c65892_g1 c158447_g4 c50948_g1 c112403_g1 c67992_g1 c123289_g1 c127124_g2 c190…
33_g1 c199732_g1 c36287_g1 c208769_g1 c70507_g1 c46408_g1 c181838_g1 c153593_g2 c224607_g1 c87216_g2 c78914_g1 c164951_g8 c7428_g1 c182458_g1 c45172_g1 c198772_g1 c69176_g2 c236529_g1 c229636_g1 c54061_g1 c120208_g1 c132981_g3 c200322_g1 c147338_g1 c139865_g3 c206655_g1 c193541_g1 c148423_g1 c203132_g1 c161755_g1 c189466_g1 c47247_g1 c148028_g1 c102142_g1 c66966_g1 c184014_g1 c32299_g1 c207001_g1…
g1 c194907_g1 c15255_g1 c162078_g3 c227470_g1 c169696_g3 c59427_g1 c213985_g1 c29989_g1 c175159_g1 c172163_g1 c206622_g1 c93883_g1 c223389_g1 c211450_g1 c17438_g1 c176524_g1 c146255_g2 c137520_g1 c215739_g1 c137963_g1 c202814_g1 c97156_g1 c178815_g1 c233071_g1 c65341_g1 c230066_g1 c229221_g1 c79408_g1 c94041_g1 c151916_g6 c176671_g1 c73604_g1 c115629_g1 c107995_g1 c149333_g2 c43703_g1 c157543_g3 …
163852_g4 c127772_g2 c50159_g1 c18963_g1 c153728_g2 c146064_g3 c147889_g1 c166644_g2 c48266_g1 c225808_g1 c125507_g1 c97892_g1 c157543_g2 c180775_g1 c110980_g1 c145124_g3 c154270_g3 c168043_g2 c133113_g3 c111075_g1 c147795_g3 c177278_g1 c142305_g4 c185593_g1 c147127_g8 c141806_g1 c69438_g1 c97306_g1 c136454_g2 c26291_g2 c160157_g3 c133322_g2 c150209_g1 c138266_g1 c166470_g3 c97233_g1 c105524_g2 c…
c231844_g1 c71439_g1 c151577_g1 c82115_g1 c115043_g2 c196015_g1 c39132_g1 c103303_g1 c71515_g1 c21167_g1 c107035_g1 c133490_g1 c198663_g1 c159029_g2 c164693_g1 c15151_g1 c132754_g1 c144540_g3 c237211_g1 c58822_g1 c166049_g1 c161475_g2 c163999_g2 c211979_g1 c136313_g1 c150713_g1 c130224_g1 c59345_g1 c201039_g1 c71744_g1 c89833_g1 c43130_g2 c150140_g1 c205322_g1 c219463_g1 c7079_g1 c236110_g1 c2023…
23087_g1 c223358_g1 c214370_g1 c135591_g2 c834_g1 c12880_g1 c134576_g1 c130689_g1 c107135_g1 c136104_g1 c228548_g1 c64186_g1 c49114_g1 c72015_g1 c207568_g1 c3418_g1 c235332_g1 c67091_g1 c88938_g1 c160935_g2 c149374_g1 c116568_g1 c70112_g1 c142150_g2 c39605_g1 c204218_g1 c77506_g1 c92243_g1 c128051_g1 c59643_g1 c51590_g1 c210191_g1 c233038_g1 c21726_g1 c196234_g1 c41756_g1 c57406_g1 c168790_g1 c20…
1 c144146_g2 c141392_g2 c196939_g1 c231717_g1 c88212_g1 c131382_g4 c36252_g1 c118435_g2 c12944_g1 c130004_g1 c207092_g1 c70001_g1 c93734_g1 c5845_g1 c96669_g1 c229606_g1 c76879_g1 c76661_g1 c138099_g1 c93773_g1 c185555_g1 c207413_g1 c202400_g1 c101777_g1 c213148_g1 c126259_g2 c139674_g3 c208258_g1 c208045_g1 c228157_g1 c188962_g1 c233988_g1 c58877_g1 c41393_g1 c52752_g1 c160784_g7 c223199_g1 c867…
8722_g3 c32321_g1 c230077_g1 c42394_g1 c126246_g1 c228196_g1 c176101_g1 c129024_g1 c24391_g1 c186878_g1 c211253_g1 c40005_g1 c199383_g1 c30604_g1 c139621_g1 c193696_g1 c220846_g1 c61813_g2 c144433_g2 c194785_g1 c188615_g1 c84568_g1 c154475_g2 c49062_g1 c149616_g3 c101859_g1 c128015_g1 c68406_g1 c235512_g1 c89647_g1 c145472_g5 c158772_g4 c186085_g1 c123807_g1 c234126_g1 c201498_g1 c220010_g1 c2374…
c142446_g1 c140706_g1 c129243_g1 c44859_g1 c197990_g1 c104693_g2 c29470_g1 c155759_g4 c180295_g1 c20719_g1 c160060_g2 c12230_g1 c191773_g1 c93246_g1 c76369_g1 c1610_g1 c95564_g2 c78664_g1 c75693_g1 c112533_g1 c75424_g1 c50221_g1 c24492_g1 c2259_g1 c51800_g1 c186413_g1 c213635_g1 c185465_g1 c178280_g1 c96367_g1 c156875_g6 c102995_g1 c153604_g5 c204044_g1 c158213_g5 c162142_g5 c2753_g1 c140066_g1 c…
7168_g3 c176584_g1 c73335_g1 c229469_g1 c65699_g2 c31500_g1 c192097_g1 c209356_g1 c215645_g1 c149305_g2 c166000_g4 c132494_g1 c149091_g4 c175360_g1 c153219_g3 c199303_g1 c131877_g2 c150265_g2 c229626_g1 c59968_g1 c15937_g1 c148447_g2 c171508_g2 c116771_g1 c54760_g1 c115618_g1 c225594_g1 c193717_g1 c224930_g1 c99648_g1 c182123_g1 c228866_g1 c198051_g1 c182711_g1 c211399_g1 c152210_g3 c234785_g1 c1…
GO:0051704 10222 8.60
c65899_g1 c114178_g1 c52815_g1 c87963_g1 c230202_g1 c213160_g1 c217308_g1 c133102_g1 c54967_g1 c77440_g1 c190956_g1 c50595_g1 c189940_g1 c87383_g2 c232131_g1 c11410_g1 c227061_g1 c188215_g1 c189297_g1 c223300_g1 c144648_g2 c139343_g1 c145991_g7 c76825_g1 c238246_g1 c218468_g1 c146785_g2 c163846_g2 c207024_g1 c40083_g2 c146560_g5 c219954_g1 c19871_g1 c155044_g3 c218035_g1 c123213_g1 c228583_g1 c11…
4_g4 c231690_g1 c45965_g2 c100808_g1 c112744_g1 c12823_g1 c122659_g1 c196738_g1 c49695_g1 c109990_g1 c187342_g1 c226508_g1 c161723_g4 c140497_g2 c73733_g1 c159169_g2 c165689_g5 c166417_g2 c178719_g1 c106151_g1 c179352_g1 c132435_g1 c94398_g2 c40655_g1 c16043_g1 c204407_g1 c36460_g1 c123944_g1 c221379_g1 c187842_g1 c226891_g1 c101206_g1 c5751_g1 c141065_g1 c154331_g5 c203127_g1 c140366_g4 c100975_…
g1 c64876_g1 c11479_g1 c184413_g1 c34474_g1 c197753_g1 c119525_g1 c132772_g1 c189745_g1 c90872_g1 c232233_g1 c131075_g1 c24999_g1 c114015_g3 c50052_g1 c146974_g1 c146456_g3 c180147_g1 c97519_g1 c193517_g1 c214294_g1 c231028_g1 c201075_g1 c187765_g1 c151718_g1 c63931_g2 c137840_g1 c155106_g2 c112415_g1 c43184_g1 c192472_g1 c88325_g1 c177298_g1 c140244_g1 c68774_g1 c118987_g2 c53845_g1 c24860_g1 c1…
c31478_g1 c213138_g1 c197221_g1 c224574_g1 c110217_g1 c137399_g1 c76188_g1 c126965_g1 c170232_g1 c201742_g1 c155619_g3 c208342_g1 c153191_g3 c33412_g1 c142692_g2 c224089_g1 c225232_g1 c53067_g1 c93930_g1 c55070_g1 c232983_g1 c65531_g1 c158075_g5 c136553_g2 c171980_g2 c80092_g1 c14199_g1 c216150_g1 c184329_g1 c216222_g1 c61141_g1 c208540_g1 c155664_g2 c177600_g1 c112583_g2 c236934_g1 c122962_g1 c1…
GO:0022414 2495 2.10
c87963_g1 c143678_g1 c50811_g1 c137992_g3 c232467_g1 c218035_g1 c44979_g1 c73462_g1 c13702_g1 c238299_g1 c213732_g1 c146661_g8 c44293_g1 c173351_g1 c184186_g1 c144091_g1 c218327_g1 c16659_g1 c183016_g1 c203305_g1 c148189_g1 c117400_g1 c186149_g1 c226346_g1 c237326_g1 c193549_g1 c81474_g1 c43105_g1 c146623_g6 c69680_g1 c100562_g2 c209175_g1 c157403_g1 c122936_g1 c105932_g1 c83195_g1 c77616_g1 c138…
GO:0040007 2309 1.94
c173486_g1 c217308_g1 c133102_g1 c223300_g1 c101677_g1 c191450_g1 c207024_g1 c136744_g1 c148405_g4 c208163_g1 c24453_g1 c32205_g1 c43174_g1 c13188_g1 c68265_g1 c200043_g1 c234861_g1 c74126_g1 c38082_g1 c136626_g1 c209960_g1 c233980_g1 c212313_g1 c140706_g2 c162867_g4 c116142_g1 c157650_g3 c189037_g1 c186404_g1 c162941_g5 c183703_g1 c72707_g1 c209042_g1 c234640_g1 c196736_g1 c76228_g3 c141113_g1 c…
GO:0002376 4514 3.80
c175551_g1 c168094_g2 c171106_g2 c189297_g1 c107088_g1 c163805_g4 c1395_g1 c44047_g1 c218468_g1 c209826_g1 c217995_g1 c207482_g1 c173030_g1 c143480_g3 c136744_g1 c13684_g1 c127019_g1 c184419_g1 c143762_g8 c112580_g1 c179116_g1 c113110_g1 c134220_g2 c154559_g4 c165590_g2 c137245_g1 c208892_g1 c148666_g3 c39756_g1 c32205_g1 c29676_g1 c23196_g1 c120938_g3 c144266_g1 c151250_g6 c903_g1 c78952_g1 c229…
34024_g1 c206285_g1 c195526_g1 c111342_g1 c227037_g1 c191959_g1 c22988_g1 c95337_g1 c97378_g1 c156460_g1 c132468_g1 c228655_g1 c154210_g2 c21959_g1 c175467_g1 c123046_g2 c208137_g1 c128745_g1 c119994_g1 c121561_g1 c190846_g1 c105559_g1 c213559_g1 c21742_g1 c209810_g1 c177525_g1 c206834_g1 c172012_g1 c135346_g1 c57722_g1 c166407_g2 c193062_g1 c54876_g2 c209058_g1 c56192_g1 c68047_g1 c75030_g1 c214…
