# Supplementary material for: Functional annotation of creeping bentgrass protein sequences based on convolutional neural network
Source: BMC Plant Biol. 2022 May 2;22:227. doi: 10.1186/s12870-022-03607-8 (PMC9063134; doi:10.1186/s12870-022-03607-8)
Supplement: Supplementary file 4 — Additional file 4. [file 12870_2022_3607_MOESM4_ESM.xlsx]

## Sheet: Supplement4-immune&signal
Additional file 4: protein sequences selected by prediction model with the function of GO terms relevant to the disease-resistance response and signal transduction.
GO:0009968 148 0.12
c122485_g1 c82775_g2 c135882_g1 c157850_g3 c111923_g1 c98729_g1 c44866_g1 c228518_g1 c153287_g1 c156452_g1 c140853_g2 c154950_g1 c130693_g1 c142223_g4 c148842_g1 c150750_g1 c154871_g2 c142853_g1 c133723_g1 c138129_g3 c133901_g1 c129213_g2 c142223_g6 c157606_g1 c198237_g1 c25788_g1 c168571_g1 c164826_g1 c124723_g1 c142311_g4 c149714_g2 c94844_g1 c195914_g1 c150981_g1 c132478_g1 c104213_g1 c169056_…
GO:0032102 588 0.49
c226166_g1 c112403_g1 c25552_g1 c208548_g1 c186109_g1 c144266_g1 c118721_g1 c94633_g2 c222798_g1 c238013_g1 c54681_g1 c156700_g2 c219290_g1 c144066_g1 c176050_g1 c223969_g1 c66096_g3 c100478_g1 c179502_g1 c111918_g1 c186932_g1 c220701_g1 c154778_g4 c136816_g1 c90285_g1 c183252_g1 c53321_g1 c203368_g1 c227507_g1 c208298_g1 c98971_g1 c148638_g3 c117661_g1 c446_g1 c230480_g1 c196061_g1 c83999_g1 c90…
c58071_g1 c173855_g1 c236506_g1 c149323_g2 c91841_g1 c175551_g1 c57356_g1 c55401_g1 c204517_g1 c52815_g1 c13267_g1 c39755_g1 c87963_g1 c143678_g1 c137568_g1 c49831_g1 c230202_g1 c213160_g1 c131600_g1 c168094_g2 c189364_g1 c39450_g1 c54098_g2 c132624_g1 c66717_g1 c173857_g1 c173486_g1 c164205_g1 c141469_g2 c147859_g2 c211023_g1 c205042_g1 c145537_g1 c226166_g1 c106861_g1 c228238_g1 c174563_g1 c157…
g1 c190425_g1 c40759_g1 c221399_g1 c183932_g1 c139841_g1 c38035_g1 c224275_g1 c130524_g1 c152870_g3 c140371_g2 c153279_g4 c190311_g1 c88785_g3 c86164_g1 c91416_g1 c165792_g2 c231568_g1 c70484_g1 c84980_g1 c182323_g1 c123113_g1 c84087_g1 c112142_g1 c64908_g1 c230863_g1 c26032_g1 c102016_g1 c167350_g5 c49121_g1 c50226_g1 c204223_g1 c69657_g1 c230881_g1 c51309_g2 c207861_g1 c194987_g1 c10086_g1 c144…
4_g1 c113053_g1 c181275_g1 c227397_g1 c206245_g1 c65832_g1 c188515_g1 c179224_g1 c121533_g2 c182510_g1 c182331_g1 c61059_g1 c66752_g1 c64579_g1 c68065_g1 c169347_g2 c134652_g1 c18469_g1 c171897_g1 c127902_g1 c200896_g1 c2006_g1 c82658_g1 c183153_g1 c68450_g1 c113694_g2 c221288_g1 c178646_g1 c217790_g1 c77884_g1 c29289_g1 c12912_g1 c201661_g1 c24249_g1 c177673_g1 c127901_g1 c210880_g1 c56355_g1 c1…
24631_g1 c36746_g1 c109346_g1 c112104_g1 c179203_g1 c13497_g1 c31935_g1 c167281_g3 c157906_g3 c174779_g1 c196875_g1 c67175_g2 c184971_g1 c141001_g1 c15700_g1 c143902_g2 c198127_g1 c159074_g1 c109772_g1 c8877_g1 c20524_g1 c181766_g1 c210644_g1 c135141_g1 c170445_g1 c64581_g2 c70312_g1 c181382_g1 c42249_g1 c166260_g1 c181536_g1 c36800_g1 c100952_g1 c172282_g2 c125936_g1 c178276_g1 c73489_g1 c204302…
81_g1 c9575_g1 c210089_g1 c13683_g1 c238400_g1 c30595_g1 c101974_g1 c223866_g1 c223762_g1 c8437_g1 c176311_g1 c235270_g1 c145691_g1 c65131_g1 c132756_g1 c157426_g4 c217299_g1 c24345_g1 c231095_g1 c65303_g1 c98205_g1 c197548_g1 c142938_g1 c197028_g1 c20305_g1 c97399_g1 c124959_g3 c178444_g1 c82485_g1 c173669_g1 c7389_g1 c208657_g1 c201218_g1 c187431_g1 c178929_g1 c155283_g5 c155790_g4 c190141_g1 c…
_g7 c160971_g2 c22059_g1 c37326_g1 c96601_g1 c86266_g1 c237700_g1 c21101_g1 c177701_g1 c213151_g1 c219559_g1 c160102_g2 c134923_g1 c103349_g1 c21380_g1 c110534_g2 c2184_g1 c80384_g1 c24873_g1 c203725_g1 c178949_g1 c216183_g1 c150918_g3 c115770_g1 c22125_g1 c156533_g5 c16893_g1 c226480_g1 c30505_g1 c175614_g1 c151900_g1 c90247_g1 c105711_g1 c187236_g1 c185632_g1 c223705_g1 c44991_g1 c192522_g1 c23…
g1 c122641_g1 c197844_g1 c37555_g1 c30961_g1 c236735_g1 c153550_g4 c102740_g1 c218237_g1 c120825_g1 c165896_g1 c188864_g1 c232557_g1 c176123_g1 c176975_g1 c88280_g1 c141360_g1 c197470_g1 c22103_g1 c141171_g1 c40854_g2 c229578_g1 c226996_g1 c27010_g1 c43219_g1 c165886_g1 c134530_g1 c161216_g1 c178979_g1 c68715_g1 c197122_g1 c163597_g1 c184415_g1 c157392_g5 c95113_g1 c109234_g1 c86622_g1 c216920_g1…
3_g2 c27933_g1 c206485_g1 c83564_g1 c83258_g1 c130585_g2 c140540_g1 c53000_g1 c47396_g1 c186242_g1 c153574_g3 c30174_g1 c179176_g1 c50015_g1 c106443_g1 c83888_g1 c101539_g1 c32337_g1 c225501_g1 c68479_g1 c230825_g1 c161783_g3 c15092_g1 c134420_g1 c132578_g1 c148060_g2 c61678_g1 c60359_g1 c137916_g2 c226333_g1 c104382_g1 c212072_g1 c211712_g1 c73446_g1 c71559_g1 c204229_g1 c222735_g1 c193539_g1 c6…
4379_g1 c137639_g1 c158751_g6 c224610_g1 c183566_g1 c143984_g2 c57591_g1 c109600_g1 c133137_g1 c66112_g1 c197718_g1 c22486_g1 c150849_g8 c203589_g1 c41121_g1 c99906_g1 c200570_g1 c153820_g1 c11552_g1 c194003_g1 c182027_g1 c196353_g1 c155294_g3 c215660_g1 c106026_g1 c124090_g1 c109533_g1 c229272_g1 c177622_g1 c44522_g1 c71809_g1 c62754_g1 c94432_g1 c165872_g2 c180939_g1 c216505_g1 c227913_g1 c1698…
_g1 c73072_g1 c30463_g1 c146877_g2 c59353_g1 c201734_g1 c194594_g1 c207212_g1 c67057_g1 c33398_g1 c145991_g1 c148471_g1 c234693_g1 c34238_g1 c175750_g1 c187993_g1 c149574_g2 c62297_g2 c201246_g1 c230420_g1 c128045_g1 c21990_g1 c119263_g1 c182433_g1 c107710_g1 c132830_g1 c133438_g2 c220513_g1 c165449_g2 c44020_g1 c234398_g1 c15950_g1 c227950_g1 c220439_g1 c212797_g1 c44485_g1 c191327_g1 c47426_g1 …
839_g1 c23767_g1 c233181_g1 c23662_g1 c234976_g1 c231527_g1 c183162_g1 c159134_g3 c67756_g1 c153447_g4 c213232_g1 c52536_g1 c44863_g1 c181639_g1 c197176_g1 c151743_g2 c74785_g1 c201294_g1 c47898_g1 c188504_g1 c51255_g1 c134367_g2 c62475_g1 c124716_g1 c193132_g1 c210479_g1 c183102_g1 c138698_g2 c105796_g1 c160360_g2 c108677_g3 c149023_g7 c76768_g1 c207709_g1 c182092_g1 c182658_g1 c206688_g1 c16165…
972_g1 c203181_g1 c227058_g1 c142332_g1 c69649_g1 c49204_g1 c175930_g1 c61646_g1 c154150_g2 c110257_g2 c22117_g1 c21546_g1 c133206_g2 c232999_g1 c148935_g2 c145426_g3 c65075_g1 c185206_g1 c66607_g1 c204101_g1 c205629_g1 c224476_g1 c151288_g3 c151259_g1 c218194_g1 c180714_g1 c195201_g1 c117625_g1 c12509_g1 c186151_g1 c46811_g1 c133641_g1 c12854_g1 c196372_g1 c199195_g1 c65119_g1 c32923_g1 c187007_…
c36829_g1 c161885_g3 c95206_g1 c167967_g1 c191500_g1 c194311_g1 c222082_g1 c209057_g1 c97202_g2 c137429_g1 c214995_g1 c160672_g3 c67922_g1 c229159_g1 c46786_g1 c181253_g1 c58268_g1 c167049_g2 c37373_g1 c207398_g1 c48326_g1 c117770_g1 c81459_g1 c197737_g1 c157758_g6 c48804_g1 c30651_g1 c132521_g2 c179512_g1 c168496_g2 c2670_g1 c115189_g1 c179279_g1 c214511_g1 c78177_g1 c198297_g1 c111613_g1 c21394…
g1 c154609_g6 c117274_g1 c236330_g1 c233_g1 c163145_g4 c101731_g1 c207283_g1 c236287_g1 c166324_g4 c54546_g1 c15726_g1 c67553_g1 c64713_g1 c217883_g1 c192194_g1 c105793_g1 c16605_g1 c178238_g1 c28543_g1 c125700_g2 c190538_g1 c134845_g1 c162191_g4 c67498_g1 c157543_g9 c223271_g1 c221347_g1 c233690_g1 c205013_g1 c40102_g1 c167155_g2 c140118_g9 c163877_g1 c204597_g1 c178746_g1 c181707_g1 c151864_g3 …
422_g1 c48992_g1 c225568_g1 c6415_g2 c203034_g1 c182550_g1 c180858_g1 c162686_g2 c4552_g1 c202346_g1 c66693_g1 c100628_g1 c231919_g1 c87285_g1 c148871_g1 c163033_g1 c8535_g1 c38098_g1 c180421_g1 c153781_g2 c161214_g7 c201730_g1 c191879_g1 c217235_g1 c30520_g1 c51543_g1 c233918_g1 c54308_g1 c156195_g2 c56857_g2 c140173_g1 c196732_g1 c186585_g1 c209380_g1 c182731_g1 c162659_g2 c144127_g2 c149623_g2…
1 c134214_g1 c159012_g4 c106856_g1 c41631_g1 c66655_g2 c175372_g1 c166640_g2 c230330_g1 c39473_g1 c229414_g1 c122471_g1 c200789_g1 c155934_g6 c151034_g1 c230917_g1 c208534_g1 c185919_g1 c192062_g1 c67222_g1 c127216_g1 c158482_g2 c199705_g1 c196198_g1 c163670_g3 c149839_g2 c152112_g3 c75265_g2 c176016_g1 c105175_g1 c64371_g1 c69197_g1 c186529_g1 c152481_g1 c6706_g1 c118714_g1 c40070_g1 c195449_g1 …
c173855_g1 c91841_g1 c39755_g1 c143678_g1 c128631_g2 c151155_g2 c189364_g1 c39450_g1 c66717_g1 c173486_g1 c141469_g2 c228238_g1 c174563_g1 c201269_g1 c48831_g1 c63320_g1 c163885_g2 c188215_g1 c189297_g1 c36234_g1 c11368_g1 c72974_g1 c116573_g1 c92030_g1 c645_g1 c139321_g2 c166429_g3 c105077_g1 c20333_g1 c234258_g1 c79441_g1 c136664_g2 c233084_g1 c159619_g5 c220511_g1 c184256_g1 c25552_g1 c195705_…
g2 c221987_g1 c220114_g1 c145652_g1 c71636_g1 c196078_g1 c216149_g1 c159498_g3 c103932_g1 c232434_g1 c5002_g1 c215361_g1 c180192_g1 c177217_g1 c229834_g1 c207668_g1 c203838_g1 c63698_g1 c219060_g1 c197989_g1 c229044_g1 c124386_g1 c122416_g1 c37336_g1 c182848_g1 c196697_g1 c166560_g3 c1491_g1 c213790_g1 c201169_g1 c148202_g1 c210432_g1 c144135_g7 c228469_g1 c234185_g1 c218256_g1 c222983_g1 c30289_…
g1 c178060_g1 c193741_g1 c148658_g4 c227169_g1 c89368_g2 c225093_g1 c36565_g1 c73596_g1 c92705_g1 c156483_g3 c30447_g1 c210857_g1 c138625_g1 c192208_g1 c153959_g6 c179270_g1 c165711_g4 c218745_g1 c175613_g1 c129837_g1 c188807_g1 c210768_g1 c167205_g4 c178343_g1 c186657_g1 c149158_g3 c38410_g1 c93631_g1 c7898_g1 c235362_g1 c59822_g1 c91277_g1 c35870_g1 c211636_g1 c190436_g1 c39455_g1 c163078_g3 c1…
037_g1 c182428_g1 c103053_g1 c175823_g1 c99845_g1 c109735_g1 c112095_g1 c19075_g1 c225510_g1 c48031_g1 c223843_g1 c187757_g1 c159432_g12 c165564_g2 c151648_g2 c91370_g1 c208945_g1 c128811_g1 c150181_g2 c21660_g2 c193134_g1 c219882_g1 c111202_g1 c181909_g1 c30156_g1 c6655_g1 c104032_g1 c119488_g1 c188272_g1 c216212_g1 c39814_g1 c220507_g1 c161471_g1 c226538_g1 c39436_g1 c132698_g1 c147665_g7 c1195…
c173855_g1 c91841_g1 c39755_g1 c143678_g1 c151155_g2 c189364_g1 c39450_g1 c66717_g1 c173486_g1 c141469_g2 c174563_g1 c201269_g1 c193246_g1 c63320_g1 c163885_g2 c191687_g1 c189297_g1 c228836_g1 c36234_g1 c11368_g1 c72974_g1 c185634_g1 c92030_g1 c645_g1 c139321_g2 c166429_g3 c105077_g1 c20333_g1 c234258_g1 c79441_g1 c136664_g2 c233084_g1 c159619_g5 c195540_g1 c220511_g1 c184256_g1 c25552_g1 c195705…
149_g1 c159498_g3 c103932_g1 c232434_g1 c5002_g1 c195147_g1 c215361_g1 c214010_g1 c85550_g1 c180192_g1 c177217_g1 c229834_g1 c63698_g1 c219060_g1 c150981_g2 c200626_g1 c197989_g1 c229044_g1 c124386_g1 c122416_g1 c37336_g1 c182848_g1 c166560_g3 c213790_g1 c188365_g1 c201169_g1 c204584_g1 c210432_g1 c144135_g7 c135289_g1 c228469_g1 c234185_g1 c221818_g1 c218256_g1 c222983_g1 c30289_g1 c157030_g2 c2…
49_g1 c156824_g5 c153318_g6 c157800_g4 c170711_g1 c198278_g1 c24218_g1 c215783_g1 c105798_g1 c232687_g1 c130963_g1 c143383_g2 c210466_g1 c161382_g5 c212351_g1 c166054_g1 c173042_g1 c15371_g1 c48432_g1 c144937_g1 c199078_g1 c222813_g1 c188824_g1 c129431_g2 c25510_g1 c27243_g2 c161853_g2 c160336_g1 c216799_g1 c181476_g1 c191499_g1 c178060_g1 c193741_g1 c148658_g4 c227169_g1 c89368_g2 c225093_g1 c36…
_g1 c238596_g1 c19075_g1 c225510_g1 c48031_g1 c223843_g1 c187757_g1 c159432_g12 c165564_g2 c151648_g2 c91370_g1 c208945_g1 c150181_g2 c21660_g2 c193134_g1 c219882_g1 c111202_g1 c181909_g1 c30156_g1 c6655_g1 c104032_g1 c143231_g1 c164435_g4 c119488_g1 c188272_g1 c216212_g1 c39814_g1 c161471_g1 c226538_g1 c39436_g1 c132698_g1 c119540_g1 c172337_g2 c126960_g1 c164750_g2 c200584_g1 c88825_g1 c133064_…
c168094_g2 c66717_g1 c173486_g1 c217308_g1 c204316_g1 c201269_g1 c112403_g1 c127124_g2 c49752_g1 c216036_g1 c173665_g1 c184337_g1 c188215_g1 c147690_g1 c88376_g1 c26978_g1 c185634_g1 c188267_g1 c116573_g1 c92030_g1 c645_g1 c139321_g2 c112691_g1 c20333_g1 c234258_g1 c196957_g1 c61800_g1 c195540_g1 c229214_g1 c229582_g1 c184256_g1 c146018_g1 c110839_g1 c25552_g1 c176503_g1 c167842_g1 c146560_g5 c18…
2 c170148_g1 c120113_g1 c114930_g2 c153318_g7 c150851_g4 c102726_g1 c229783_g1 c106518_g3 c162006_g3 c79275_g1 c231157_g1 c100621_g1 c226956_g1 c108800_g1 c187715_g1 c226229_g1 c72027_g1 c17031_g1 c131522_g1 c217909_g1 c86527_g1 c84430_g1 c180841_g1 c56857_g1 c81456_g1 c186621_g1 c168760_g1 c154252_g7 c210240_g1 c106844_g1 c201238_g1 c233665_g1 c194255_g1 c143400_g3 c234411_g1 c128665_g1 c57177_g…
g1 c62775_g1 c122416_g2 c215944_g1 c214754_g1 c59857_g1 c228850_g1 c106623_g1 c138044_g1 c156029_g4 c140336_g3 c141240_g2 c145200_g8 c31222_g1 c175187_g1 c202182_g1 c36010_g1 c153614_g3 c192453_g1 c212342_g1 c59185_g2 c75846_g1 c195298_g1 c222261_g1 c186861_g1 c191932_g1 c177820_g1 c190245_g1 c111347_g1 c228134_g1 c35549_g1 c143420_g2 c147816_g2 c164458_g2 c35628_g1 c191750_g1 c3995_g1 c149883_g4…
40_g1 c176996_g1 c225599_g1 c20659_g1 c8349_g1 c214227_g1 c52732_g3 c109951_g1 c203452_g1 c194491_g1 c133665_g1 c152457_g4 c195362_g1 c237028_g1 c1683_g1 c188140_g1 c190104_g1 c173831_g1 c186093_g1 c178839_g1 c17894_g1 c225412_g1 c235872_g1 c123261_g1 c220113_g1 c195639_g1 c80629_g1 c199617_g1 c148365_g1 c25384_g1 c172904_g1 c206954_g1 c142190_g1 c211971_g1 c121565_g2 c65312_g1 c43540_g1 c60087_g…
GO:0044092 13 0.01
c170485_g1 c167413_g2 c167201_g1 c156223_g1 c162372_g1 c163679_g1 c161125_g1 c154855_g2 c88310_g1 c167349_g2 c149963_g1 c158329_g1 c126139_g1 GO:0044092 10 0.01
c170485_g1 c167201_g1 c156223_g1 c162372_g1 c161125_g1 c154855_g2 c88310_g1 c167349_g2 c158329_g1 c126139_g1 GO:0044092 47437 39.91
c74997_g1 c58071_g1 c91841_g1 c178849_g1 c55401_g1 c130838_g1 c52815_g1 c39755_g1 c143678_g1 c140387_g1 c137568_g1 c13629_g1 c230202_g1 c128631_g2 c213160_g1 c178154_g1 c131600_g1 c168094_g2 c29357_g1 c73823_g2 c151155_g2 c189364_g1 c39450_g1 c54098_g2 c132624_g1 c77005_g1 c173486_g1 c235091_g1 c141469_g2 c216372_g1 c92517_g1 c211023_g1 c54018_g1 c205042_g1 c133102_g1 c226166_g1 c228238_g1 c17456…
71_g2 c190311_g1 c28856_g1 c204413_g1 c91416_g1 c33252_g1 c165792_g2 c70484_g1 c182323_g1 c233363_g1 c112142_g1 c234088_g1 c17790_g1 c64908_g1 c223484_g1 c230863_g1 c233396_g1 c67673_g1 c102016_g1 c167350_g5 c49121_g1 c50226_g1 c204223_g1 c69657_g1 c216452_g1 c230881_g1 c51309_g2 c207861_g1 c194987_g1 c119700_g1 c217035_g1 c14470_g1 c176719_g1 c129305_g1 c194297_g1 c65379_g1 c95853_g2 c21327_g1 c…
56_g1 c187442_g1 c235951_g1 c200370_g1 c70306_g1 c173867_g1 c147482_g3 c24635_g1 c203229_g1 c165533_g2 c197231_g1 c155483_g3 c196830_g1 c190220_g1 c19458_g1 c163292_g2 c26368_g1 c191941_g1 c51394_g1 c58854_g1 c238154_g1 c230531_g1 c119162_g1 c80822_g1 c145422_g1 c164320_g2 c227335_g1 c104126_g1 c106520_g1 c80786_g1 c139150_g3 c234918_g1 c210583_g1 c222205_g1 c167604_g2 c162752_g2 c23898_g1 c18111…
c57904_g1 c56523_g1 c199688_g1 c176860_g1 c204855_g1 c154146_g2 c134168_g1 c37705_g1 c212814_g1 c213053_g1 c151265_g2 c187019_g1 c101738_g1 c210541_g1 c225863_g1 c161495_g1 c7464_g1 c4847_g1 c238612_g1 c91292_g1 c188449_g1 c37711_g1 c38661_g1 c25825_g1 c185420_g1 c49019_g1 c149003_g3 c87460_g1 c105143_g2 c176963_g1 c198211_g1 c215670_g1 c205199_g1 c206282_g1 c142875_g2 c200782_g1 c39290_g1 c90741…
0_g1 c235997_g1 c48925_g1 c232905_g1 c181495_g1 c205331_g1 c73650_g1 c206321_g1 c111321_g1 c103709_g1 c122978_g1 c69206_g1 c141039_g2 c111148_g2 c148481_g3 c99573_g1 c232319_g1 c17325_g1 c14789_g1 c237733_g1 c220250_g1 c198200_g1 c194112_g1 c103758_g1 c177079_g1 c210716_g1 c175596_g1 c95422_g1 c102635_g1 c99439_g1 c220231_g1 c140263_g6 c180742_g1 c199900_g1 c216895_g1 c212638_g1 c180708_g1 c11492…
c1021_g1 c210329_g1 c232345_g1 c31306_g1 c224192_g1 c177150_g1 c150009_g6 c213254_g1 c197911_g1 c199951_g1 c33094_g2 c199106_g1 c1303_g1 c49774_g1 c164106_g3 c114016_g1 c230057_g1 c209052_g1 c224962_g1 c183912_g1 c119199_g1 c170136_g1 c149769_g1 c169739_g3 c192478_g1 c98811_g1 c84611_g1 c65831_g1 c62516_g1 c153676_g8 c123081_g1 c43976_g1 c221599_g1 c65469_g1 c71891_g2 c48250_g1 c15015_g1 c187944_…
1 c228926_g1 c146130_g2 c145338_g7 c131423_g1 c228832_g1 c204966_g1 c148362_g1 c181723_g1 c107060_g1 c158410_g5 c156422_g2 c48531_g1 c59095_g1 c178320_g1 c139327_g1 c198136_g1 c159537_g1 c192333_g1 c183145_g1 c39825_g1 c147855_g2 c111502_g1 c221566_g1 c121121_g1 c193429_g1 c178959_g1 c43366_g1 c55371_g1 c233860_g1 c163523_g3 c85979_g1 c177738_g1 c194312_g1 c172408_g3 c82917_g1 c135179_g3 c104680_…
154609_g3 c83556_g1 c71299_g1 c237169_g1 c10760_g1 c49448_g1 c141368_g3 c230790_g1 c172543_g3 c49897_g1 c212369_g1 c198891_g1 c160559_g4 c171401_g1 c97648_g1 c205543_g1 c12911_g1 c143774_g1 c102022_g1 c54077_g1 c191024_g1 c181421_g1 c179221_g1 c197715_g1 c74135_g1 c23178_g1 c173878_g1 c195577_g1 c40187_g1 c110077_g1 c95236_g1 c207802_g1 c18742_g1 c77579_g1 c234231_g1 c218544_g1 c33061_g1 c165900_…
g2 c190794_g1 c220121_g1 c1585_g1 c228232_g1 c234641_g1 c177329_g1 c216852_g1 c135620_g2 c144724_g1 c148032_g1 c217197_g1 c198627_g1 c194184_g1 c19840_g1 c196598_g1 c34446_g1 c199901_g1 c97285_g1 c198841_g1 c177006_g1 c96597_g1 c203792_g1 c209779_g1 c162113_g6 c46334_g1 c180806_g1 c171890_g2 c127011_g1 c213409_g1 c28289_g1 c183180_g1 c199506_g1 c136230_g1 c44817_g1 c227302_g1 c53839_g1 c92882_g1 …
c103934_g1 c109088_g2 c233518_g1 c214540_g1 c218807_g1 c50616_g1 c9859_g1 c150508_g2 c136788_g1 c217078_g1 c179835_g1 c105987_g2 c22175_g1 c174772_g1 c191851_g1 c144268_g5 c85188_g1 c187199_g1 c193430_g1 c137008_g1 c229998_g1 c163612_g7 c210626_g1 c14265_g1 c68900_g2 c140455_g1 c113778_g1 c3864_g1 c144305_g2 c158042_g5 c209836_g1 c142031_g1 c124874_g1 c9998_g1 c203174_g1 c17242_g1 c14639_g1 c1032…
c190990_g1 c76707_g1 c184145_g1 c201793_g1 c201625_g1 c218296_g1 c127031_g1 c15806_g1 c199443_g1 c60783_g1 c228865_g1 c127932_g1 c125388_g2 c64139_g1 c196551_g1 c181436_g1 c180071_g1 c221034_g1 c192644_g1 c24284_g1 c81342_g2 c222915_g1 c142357_g1 c82831_g1 c194061_g1 c126979_g1 c129265_g1 c38635_g1 c129229_g1 c170762_g2 c220555_g1 c7117_g1 c25047_g1 c207450_g1 c176828_g1 c66225_g1 c109249_g1 c131…
30_g1 c198996_g1 c131531_g2 c63542_g1 c180403_g1 c206679_g1 c106624_g1 c168564_g1 c213457_g1 c3868_g1 c235612_g1 c147936_g1 c68305_g1 c424_g1 c149526_g1 c213894_g1 c151646_g1 c114393_g1 c214228_g1 c82245_g1 c18168_g1 c125242_g1 c215666_g1 c230855_g1 c193004_g1 c59221_g1 c39826_g1 c196034_g1 c143659_g1 c122586_g1 c76837_g1 c175194_g1 c207902_g1 c191443_g1 c183802_g1 c122187_g1 c13968_g1 c222673_g1…
g1 c72118_g1 c125128_g1 c62895_g1 c59695_g1 c76806_g1 c162616_g1 c25840_g1 c194344_g1 c19467_g2 c193734_g1 c139087_g1 c222616_g1 c208042_g1 c178067_g1 c140576_g2 c128348_g1 c220292_g1 c81081_g1 c197496_g1 c65246_g1 c209669_g1 c236396_g1 c223069_g1 c164539_g3 c115567_g1 c37865_g2 c178098_g1 c51078_g2 c224009_g1 c126951_g1 c142550_g2 c40518_g1 c5461_g1 c233013_g1 c50231_g1 c104017_g1 c161723_g2 c51…
c212563_g1 c10407_g1 c106589_g1 c161616_g3 c91936_g2 c8452_g1 c193115_g1 c85970_g2 c221548_g1 c53329_g1 c34824_g1 c110414_g1 c172741_g2 c21865_g1 c44117_g1 c210886_g1 c103109_g1 c68066_g1 c195993_g1 c179545_g1 c40280_g2 c238109_g1 c188220_g1 c183602_g1 c117157_g1 c54020_g1 c140434_g1 c75831_g1 c46695_g1 c60736_g1 c232842_g1 c146213_g2 c149815_g1 c207297_g1 c104771_g1 c228051_g1 c11972_g1 c199280_…
g1 c60861_g1 c208845_g1 c233894_g1 c72614_g1 c152307_g1 c234337_g1 c65531_g1 c158075_g5 c237750_g1 c133242_g1 c194213_g1 c196581_g1 c237050_g1 c215728_g1 c18657_g1 c222212_g1 c236395_g1 c93068_g1 c210093_g1 c164360_g2 c95664_g1 c171980_g2 c80092_g1 c170673_g1 c14199_g1 c224008_g1 c146375_g7 c147082_g2 c3418_g2 c50368_g1 c182528_g1 c159511_g2 c148505_g5 c185694_g1 c104561_g1 c17553_g1 c42681_g1 c2…
982_g1 c29608_g1 c14776_g1 c13429_g1 c201243_g1 c183698_g1 c50436_g1 c188119_g1 c41012_g1 c132834_g2 c173773_g1 c164214_g4 c204950_g1 c63650_g2 c70196_g1 c197516_g1 c220762_g1 c198978_g1 c150627_g1 c143438_g1 c121165_g1 c135853_g2 c14506_g1 c139353_g1 c210204_g1 c67536_g1 c147323_g2 c196283_g1 c22749_g1 c143989_g1 c127081_g2 c236798_g1 c155923_g2 c143400_g2 c200542_g1 c155989_g2 c53907_g1 c227521…
GO:0032101 700 0.59
c228603_g1 c50811_g1 c209826_g1 c13541_g1 c186109_g1 c39756_g1 c155800_g1 c217843_g1 c192984_g1 c7061_g1 c225305_g1 c22438_g1 c64511_g1 c147705_g1 c141113_g1 c130812_g1 c124171_g1 c161793_g4 c129360_g2 c140530_g1 c183749_g1 c159558_g2 c89246_g1 c229316_g1 c91003_g1 c180585_g1 c229265_g1 c72616_g1 c136991_g1 c159432_g11 c164386_g1 c213981_g1 c37526_g1 c213899_g1 c144267_g2 c114246_g1 c57852_g1 c36…
c162400_g5 c95694_g1 c191450_g1 c200359_g1 c137992_g3 c186109_g1 c43174_g1 c234554_g1 c91680_g1 c237278_g1 c8505_g1 c45367_g1 c202728_g1 c101541_g1 c134103_g1 c90322_g1 c125489_g1 c225879_g1 c226903_g1 c141966_g5 c94936_g1 c232275_g1 c47642_g1 c217569_g1 c219025_g1 c150099_g8 c197192_g1 c91391_g1 c221321_g1 c98743_g2 c135004_g1 c138523_g1 c184192_g1 c147536_g1 c156163_g3 c192685_g1 c172905_g1 c72…
GO:0002682 756 0.64
c32894_g1 c148725_g2 c163811_g2 c45943_g2 c178230_g1 c234342_g1 c165590_g2 c185590_g1 c144958_g2 c151742_g1 c148850_g1 c127585_g1 c97488_g1 c110648_g1 c130812_g1 c99227_g1 c237356_g1 c234985_g1 c88128_g1 c154803_g1 c19943_g1 c163719_g6 c220201_g1 c184575_g1 c89124_g1 c146701_g3 c132984_g1 c36958_g1 c28250_g1 c121309_g1 c166842_g2 c16918_g1 c165491_g2 c153536_g4 c197042_g1 c129445_g2 c186735_g1 c1…
GO:0009607 24287 20.43
c58071_g1 c173855_g1 c30756_g1 c57356_g1 c52815_g1 c22155_g1 c13267_g1 c39755_g1 c13629_g1 c230202_g1 c168094_g2 c73823_g2 c151155_g2 c39450_g1 c54098_g2 c132624_g1 c141469_g2 c211023_g1 c54018_g1 c205042_g1 c228238_g1 c174563_g1 c176575_g1 c157209_g2 c77440_g1 c204316_g1 c202685_g1 c201269_g1 c169796_g1 c42681_g2 c48831_g1 c193246_g1 c63320_g1 c7564_g1 c163885_g2 c155366_g3 c6165_g1 c87383_g2 c1…
_g1 c79207_g1 c136954_g3 c229706_g1 c198058_g1 c230611_g1 c138663_g2 c210228_g1 c207048_g1 c81438_g1 c127342_g3 c128721_g1 c107327_g1 c158704_g3 c36616_g1 c136210_g1 c183557_g1 c58337_g1 c182255_g1 c182415_g1 c84294_g1 c54513_g1 c162422_g2 c108124_g1 c237669_g1 c182844_g1 c37508_g1 c206680_g1 c205215_g1 c15592_g1 c193104_g1 c215628_g1 c196188_g1 c134064_g1 c231666_g1 c183067_g1 c89273_g1 c188806_…
c204181_g1 c226667_g1 c118256_g1 c193691_g1 c29850_g1 c152783_g3 c4227_g1 c180512_g1 c147588_g1 c182168_g1 c122349_g1 c19391_g1 c142346_g1 c197273_g1 c183167_g1 c198802_g1 c214166_g1 c65767_g1 c74038_g1 c159538_g4 c185906_g1 c83695_g1 c227528_g1 c189041_g1 c205945_g1 c111384_g1 c220097_g1 c181981_g1 c13683_g1 c101974_g1 c223762_g1 c25660_g1 c176583_g1 c235270_g1 c145691_g1 c66584_g1 c231095_g1 c2…
7_g1 c170412_g2 c198926_g1 c202279_g1 c208336_g1 c199751_g1 c177286_g1 c219584_g1 c175622_g1 c208177_g1 c197624_g1 c103291_g2 c42782_g1 c59549_g1 c196463_g1 c176572_g1 c9253_g1 c46621_g1 c214781_g1 c20005_g1 c134976_g3 c11879_g1 c159405_g2 c213464_g1 c66506_g1 c176530_g1 c207100_g1 c124709_g1 c202430_g1 c94876_g1 c204193_g1 c129817_g3 c186019_g1 c204680_g1 c105416_g1 c177236_g1 c48191_g1 c182855_…
52_g1 c44917_g1 c183122_g1 c205160_g1 c170391_g2 c166027_g1 c227455_g1 c156917_g1 c141324_g4 c215263_g1 c228231_g1 c215115_g1 c90327_g1 c208733_g1 c14371_g1 c33221_g1 c66785_g1 c49206_g1 c181121_g1 c235186_g1 c152968_g5 c15215_g1 c98136_g2 c211446_g1 c190841_g1 c231117_g1 c1145_g1 c40863_g1 c25616_g1 c227540_g1 c88132_g1 c51194_g1 c163864_g1 c163559_g1 c73107_g1 c225488_g1 c135686_g1 c21936_g1 c2…
7_g1 c23655_g1 c173479_g1 c46155_g1 c144368_g1 c211186_g1 c182165_g1 c108322_g1 c106814_g1 c193726_g1 c123937_g1 c75874_g1 c214131_g1 c181363_g1 c85728_g1 c157918_g3 c58273_g1 c162871_g1 c204233_g1 c205525_g1 c159682_g1 c203420_g1 c145284_g1 c101435_g1 c218303_g1 c193482_g1 c177225_g1 c135995_g1 c95463_g1 c193199_g1 c76843_g1 c193425_g1 c167808_g1 c222864_g1 c133778_g1 c104339_g1 c192420_g1 c5119…
216_g2 c219556_g1 c156521_g3 c213785_g1 c127151_g1 c195688_g1 c158928_g9 c192434_g1 c135801_g2 c163306_g1 c202008_g1 c128035_g1 c32400_g1 c140609_g2 c180101_g1 c85162_g1 c135321_g1 c192882_g1 c8430_g1 c141235_g1 c216304_g1 c227011_g1 c200239_g1 c199251_g1 c177978_g1 c156061_g3 c178505_g1 c142678_g1 c69329_g2 c108455_g1 c220191_g1 c227503_g1 c151668_g4 c177788_g1 c136224_g1 c213604_g1 c3830_g1 c24…
c112971_g1 c227458_g1 c210671_g1 c200611_g1 c19122_g1 c77211_g1 c179135_g1 c226500_g1 c133477_g1 c42010_g1 c77970_g2 c156181_g1 c65312_g1 c49477_g1 c63742_g1 c83391_g1 c168661_g2 c227308_g1 c70908_g1 c110187_g1 c200481_g1 c200768_g1 c154435_g1 c67558_g1 c18644_g1 c60087_g1 c210858_g1 c151884_g3 c123016_g1 c87637_g1 c203118_g1 c209655_g1 c219995_g1 c29261_g1 c81483_g1 c133368_g1 c201848_g1 c137344…
GO:0006955 1041 0.88
c148725_g2 c231560_g1 c222104_g1 c13541_g1 c137245_g1 c79101_g1 c156645_g1 c38402_g1 c15118_g1 c172003_g1 c145677_g6 c33264_g1 c157403_g1 c82963_g1 c34574_g2 c220636_g1 c87153_g1 c217212_g1 c223433_g1 c16442_g1 c95895_g1 c71554_g1 c124878_g1 c201777_g1 c137745_g1 c201687_g1 c94936_g1 c157446_g3 c223346_g1 c3577_g1 c1046_g1 c209624_g1 c160548_g2 c97423_g1 c184118_g1 c8087_g1 c161036_g2 c65811_g1 c…
GO:0009719 1035 0.87
c89014_g1 c122485_g1 c215651_g1 c144531_g1 c125977_g1 c113860_g1 c50066_g1 c164260_g2 c132423_g1 c145302_g1 c108927_g1 c152075_g4 c83647_g1 c127051_g1 c171211_g3 c234630_g1 c231277_g1 c161793_g4 c196621_g1 c190731_g1 c149257_g1 c58418_g1 c149080_g1 c150613_g3 c67216_g1 c154528_g4 c79604_g1 c149718_g3 c154676_g2 c218674_g1 c196555_g1 c141382_g1 c18663_g1 c161715_g1 c60313_g1 c153287_g1 c166065_g1 …
GO:0048585 5 0.00
c147321_g1 c105271_g1 c166750_g2 c143825_g1 c154840_g1 GO:0048585 6 0.01
c147321_g1 c105271_g1 c166750_g2 c143825_g1 c154840_g1 c156733_g1 GO:0048585 402 0.34
c140757_g1 c148249_g1 c104172_g1 c190642_g1 c66307_g2 c166991_g1 c154182_g3 c96154_g1 c159554_g2 c114799_g1 c138030_g4 c117163_g1 c134711_g1 c151571_g1 c131932_g1 c113711_g1 c208600_g1 c116359_g1 c158947_g1 c14274_g1 c156871_g1 c137169_g1 c172646_g2 c142558_g1 c156713_g2 c164176_g1 c132171_g2 c88779_g3 c149230_g4 c60968_g1 c119279_g1 c132778_g1 c58270_g1 c172316_g2 c97813_g1 c80169_g1 c226234_g1 …
GO:0002764 1260 1.06
c65899_g1 c43571_g1 c125333_g1 c224075_g1 c164659_g2 c222104_g1 c165590_g2 c108194_g1 c78787_g1 c29893_g1 c59881_g1 c138449_g1 c151742_g1 c222798_g1 c50782_g1 c198947_g1 c224513_g1 c61612_g1 c220636_g1 c147705_g1 c89828_g1 c57990_g1 c230037_g1 c23918_g1 c216835_g1 c139504_g1 c185066_g1 c207685_g1 c122257_g1 c202310_g1 c221283_g1 c92720_g1 c195268_g1 c199985_g1 c118614_g3 c113487_g1 c99227_g1 c110…
GO:0044093 292 0.25
c154436_g2 c169501_g1 c161198_g1 c149080_g1 c105720_g2 c160094_g1 c162668_g1 c125777_g1 c162771_g1 c145809_g1 c104892_g1 c141669_g1 c127054_g1 c152606_g1 c87446_g1 c131700_g1 c93005_g1 c160987_g2 c162334_g1 c137169_g1 c173036_g1 c151284_g1 c172202_g1 c129824_g2 c147083_g1 c128468_g1 c144298_g1 c170440_g1 c168991_g1 c138703_g1 c170285_g2 c97583_g2 c161579_g1 c95080_g2 c149988_g1 c98074_g1 c171938_…
c235671_g1 c217263_g1 c172968_g1 c13934_g1 c208163_g1 c185590_g1 c131794_g1 c161080_g4 c190032_g1 c200157_g1 c175131_g1 c141320_g1 c120961_g1 c220636_g1 c157228_g2 c89828_g1 c158204_g1 c127757_g1 c234630_g1 c108662_g1 c169501_g1 c161198_g1 c10980_g1 c156567_g3 c230193_g1 c58418_g1 c153272_g5 c99101_g1 c234379_g1 c210934_g1 c160014_g3 c162668_g1 c66995_g1 c3096_g1 c238155_g1 c86804_g1 c170562_g1 c…
GO:0051606 18 0.02
c196830_g1 c174537_g1 c108924_g1 c59436_g1 c237389_g1 c193274_g1 c197546_g1 c68436_g2 c114749_g1 c49426_g1 c69403_g1 c106585_g1 c15321_g1 c193374_g1 c101302_g1 c26874_g1 c70910_g1 c225055_g1 GO:0051606 12 0.01
c145302_g1 c218599_g1 c174744_g1 c90664_g1 c199003_g1 c35039_g1 c185573_g1 c111659_g2 c199610_g1 c16262_g1 c47795_g1 c3262_g1
GO:0080135 3022 2.54
c113717_g1 c56223_g1 c133083_g1 c165837_g1 c102294_g1 c141419_g1 c153431_g2 c155044_g3 c172305_g2 c188081_g1 c44293_g1 c150454_g5 c68430_g1 c179372_g1 c163111_g6 c141231_g1 c150502_g1 c113757_g1 c22823_g1 c152415_g2 c237326_g1 c33201_g1 c157834_g1 c97780_g1 c136495_g1 c112457_g1 c98232_g1 c106430_g2 c105090_g1 c158958_g3 c98689_g1 c99146_g1 c196386_g1 c190619_g1 c138088_g2 c198947_g1 c234304_g1 c…
